# Supplementary material for: Field evaluation of capillary blood and oral-fluid HIV self-tests in the Democratic Republic of the Congo
Source: PLoS One. 2020 Oct 5;15(10):e0239607. doi: 10.1371/journal.pone.0239607 (PMC7535027; doi:10.1371/journal.pone.0239607)
Supplement: S1 Appendix — (XLS) [file pone.0239607.s001.xls]

## Sheet: autotestrdc
Heure de début	Heure de fin	Date de l'enquête	Selectionnée la province	Selectionnée la zone de santé	Selectionnée la FOSA	Selectionner le code de la fosa	Selectionner le code de la fosa	Lieux de recrutement	Porte d'entrée	Determine®	Continué l'enquête	Code du client	code client	Age	Tranche d'age	genre	Etat civil	Occupation	Religion	Niveau de scolarité	Residence	Nombre de partenaires sexuel (le) depuis 6 mois	Niveau de vulnerabilité	Relations sexuelles depuis 6 mois avec	Avez-vous déjà été dépisté au VIH	Etes-vous informé de l'existence de l'autotest VIH	Avez-vous déjà utilisé un autotest VIH	Etes-vous enceinte avec test de grossesse positif	Vous avez selectionné autre religion	L'observateur à choisi la notice de quels langues	Heure de début d'observation		1 Le participant a-t-il reconnu les différentes composantes du kit ?	2 S'est-il lavé les mains ?	3 A-t-il trouvé la cassette dans le sachet ?	4 A-t-il ouvert le flacon de diluant ?	5 S'est-il correctement désinfecté le doigt ?	6 A-t-il essuyé les traces d'alcool avec la compresse ?	7 A-t-il utilisé correctement l'autopiqueur ?	8 A-t-il formé une grosse goutte de sang ?	9 A-t-il su utiliser le prélève-goutte ?	10 A-t-il vérifié que le prélève-goutte était rempli de sang?	11 A-t-il déposé le sang dans le puits carré SANG ?	12 A-t-il déposé deux gouttes de diluant dans le puits rond DILUANT ?	13 A-t-il enclenché un chronomètre (ou équivalent) ?	Heure de fin manipulation	Le participant a-t-il demandé un soutien oral durant le temps de la manipulation ?		1) à l'étape de reconnaissance des différentes composantes du kit ?
2019-10-10T14:12:00.458+01	2019-10-14T12:40:47.404+01	2019-10-10	Kinshasa	kintambo	kimia_centre_de_santé	07KIN		Sur le site		Négatif	Oui	02	07KIN02	49		Homme	Mariage ou union libre	Avec Emploi	Catholique	Secondaire	KIN	1 à 5	Bas	Femmes	Oui	Oui	Non			Français	13:00:00.000+01		Oui	Oui	Oui	Oui	Oui	Oui	Oui	Oui	Oui	Oui	Oui	Oui	Oui	13:00:00.000+01	Non
2019-10-10T15:37:42.328+01	2019-10-14T12:42:48.678+01	2019-10-10	Kinshasa	kintambo	kimia_centre_de_santé	07KIN		Sur le site		Positif		03	07KIN03	21		Homme	Célibataire	Elève/Etudiant	Autres	Supérieure ou universitaire	KIN	1 à 5	Bas		Oui	Oui	Non		Groupe de reveil	Lingala	13:50:00.000+01		Oui	Oui	Oui	Oui	Oui	Oui	Oui	Oui	Oui	Oui	Oui	Oui	Oui	14:30:00.000+01	Non
2019-10-11T14:39:23.351+01	2019-10-14T12:45:07.524+01	2019-10-11	Kinshasa	kintambo	kimia_centre_de_santé	07KIN		Sur le site		Négatif	Oui	04	07KIN04	49		Homme	Mariage ou union libre	Avec Emploi	Catholique	Primaire	KIN	1 à 5	Bas	Femmes	Oui	Oui	Non			Lingala	14:50:00.000+01		Oui	Oui	Oui	Oui	Oui	Oui	Oui	Oui	Oui	Oui	Oui	Oui	Oui	15:20:00.000+01	Oui		Oui
2019-10-09T11:41:02.440+01	2019-10-14T12:39:00.700+01	2019-10-09	Kinshasa	kintambo	kimia_centre_de_santé	07KIN		Sur le site	DCIP	Positif		01	07KIN01	47		Homme	Mariage ou union libre	Avec Emploi	Autres	Secondaire	KIN	1 à 5	Bas	Femmes	Oui	Oui	Non		Groupe de reveil	Lingala	12:00:00.000+01		Oui	Oui	Oui	Oui	Oui	Oui	Oui	Oui	Oui	Oui	Oui	Oui	Oui	12:00:00.000+01	Non
2019-10-09T12:35:32.415+01:00	2019-10-16T10:30:58.586+01:00	2019-10-09	Kinshasa	mont_ngafula_2	pediatries_de_kimbondo_hôpital	06KIN		Sur le site	DCIP	Positif		01	06KIN01	31		Femme	Célibataire	Avec Emploi	Autres	Secondaire	KIN	1 à 5	Bas	Hommes	Oui	Oui	Non	Non	Kimbangiste	Français	12:42:00.000+01:00		Oui	Non	Oui	Oui	Oui	Oui	Oui	Oui	Oui	Oui	Oui	Oui	Oui	12:45:00.000+01:00	Oui		Oui
2019-10-09T13:11:05.361+01:00	2019-10-10T16:16:25.479+01:00	2019-10-09	Kinshasa	mont_ngafula_2	pediatries_de_kimbondo_hôpital	06KIN		Sur le site	DCIP	Positif		03	06KIN03	37		Homme	Mariage ou union libre	Sans Emploi	Autres	Supérieure ou universitaire	KIN	1 à 5	Bas	Femmes	Non	Non	Non		Salutiste	Français	13:10:00.000+01:00		Oui	Oui	Oui	Oui	Oui	Oui	Oui	Oui	Oui	Oui	Oui	Oui	Oui	13:29:00.000+01:00	Non
2019-10-10T14:05:24.364+01:00	2019-10-14T10:42:47.438+01:00	2019-10-10	Kinshasa	mont_ngafula_2	pediatries_de_kimbondo_hôpital	06KIN		Sur le site	DCIP	Positif		05	06KIN05	42		Homme	Mariage ou union libre	Avec Emploi	Protestant	Secondaire	KIN	1 à 5	Bas	Femmes	Non	Non	Non			Français	14:03:00.000+01:00		Oui	Oui	Oui	Oui	Oui	Oui	Oui	Oui	Oui	Oui	Oui	Oui	Oui	14:23:00.000+01:00	Oui
2019-10-11T10:29:48.034+01:00	2019-10-16T10:32:39.886+01:00	2019-10-11	Kinshasa	mont_ngafula_2	pediatries_de_kimbondo_hôpital	06KIN		Sur le site	DCIP	Positif		07	06KIN07	25		Homme	Célibataire	Elève/Etudiant	Protestant	Supérieure ou universitaire	KIN	1 à 5	Bas	Femmes	Non	Non	Non			Français	10:32:00.000+01:00		Oui	Oui	Oui	Oui	Oui	Oui	Oui	Oui	Oui	Oui	Oui	Oui	Oui	10:54:00.000+01:00	Non
2019-10-11T11:01:56.737+01:00	2019-10-11T11:21:58.339+01:00	2019-10-11	Kinshasa	mont_ngafula_2	pediatries_de_kimbondo_hôpital	06KIN		Sur le site	DCIP	Négatif	Oui	04	06KIN04	25		Homme	Célibataire	Elève/Etudiant	Autres	Supérieure ou universitaire	KIN	1 à 5	Bas		Non	Non	Non		Témoins de jehovah	Français	11:13:00.000+01:00		Oui	Oui	Oui	Oui	Oui	Oui	Oui	Oui	Oui	Oui	Oui	Oui	Oui	11:34:00.000+01:00	Non
2019-10-11T11:22:22.549+01:00	2019-10-16T10:44:18.631+01:00	2019-10-11	Kinshasa	mont_ngafula_2	pediatries_de_kimbondo_hôpital	06KIN		Sur le site	DCIP	Négatif	Oui	02	06KIN02	42		Homme	Mariage ou union libre	Avec Emploi	Protestant	Supérieure ou universitaire	KIN	1 à 5	Bas	Femmes	Oui	Non	Non			Français	11:38:00.000+01:00		Oui	Oui	Oui	Oui	Oui	Oui	Oui	Oui	Oui	Oui	Oui	Oui	Oui	11:59:00.000+01:00	Non
2019-10-11T11:52:44.896+01:00	2019-10-14T12:06:08.870+01:00	2019-10-11	Kinshasa	mont_ngafula_2	pediatries_de_kimbondo_hôpital	06KIN		Sur le site	DCIP	Négatif	Oui	06	06KIN06	26		Femme	Mariage ou union libre	Avec Emploi	Autres	Supérieure ou universitaire	KIN	1 à 5	Bas	Hommes	Non	Non	Non	Non	Groupe de reveil	Français	11:55:00.000+01:00		Oui	Oui	Oui	Oui	Oui	Oui	Oui	Oui	Oui	Oui	Oui	Oui	Oui	12:15:00.000+01:00	Oui		Oui
2019-10-14T10:49:59.002+01:00	2019-10-14T11:07:21.151+01:00	2019-10-14	Kinshasa	mont_ngafula_2	pediatries_de_kimbondo_hôpital	06KIN		Sur le site	DCIP	Positif		09	06KIN09	48		Femme	Mariage ou union libre	Avec Emploi	Catholique	Secondaire	KIN	1 à 5	Bas	Hommes	Non	Non	Non	Non		Français	10:52:00.000+01:00		Non	Non	Non	Non	Oui	Oui	Non	Oui	Non	Non	Oui	Oui	Non	11:14:00.000+01:00	Oui		Oui
2019-10-14T11:10:32.953+01:00	2019-10-14T12:22:37.220+01:00	2019-10-14	Kinshasa	mont_ngafula_2	pediatries_de_kimbondo_hôpital	06KIN		Sur le site	CDV	Positif		11	06KIN11	24		Femme	Célibataire	Sans Emploi	Catholique	Secondaire	KIN	1 à 5	Bas	Hommes	Non	Non	Non	Non		Français	11:20:00.000+01:00		Oui	Oui	Oui	Oui	Oui	Oui	Oui	Oui	Oui	Oui	Oui	Oui	Non	11:40:00.000+01:00	Oui		Oui
2019-10-15T08:45:15.397+01:00	2019-10-15T09:19:02.086+01:00	2019-10-15	Kinshasa	mont_ngafula_2	pediatries_de_kimbondo_hôpital	06KIN		Sur le site	DCIP	Négatif	Oui	08	06KIN08	24		Femme	Célibataire	Elève/Etudiant	Protestant	Supérieure ou universitaire	KIN	1 à 5	Bas	Hommes	Non	Non	Non	Non		Français	08:48:00.000+01:00		Oui	Oui	Oui	Oui	Oui	Oui	Oui	Oui	Oui	Oui	Oui	Oui	Oui	09:05:00.000+01:00	Non
2019-10-15T09:20:42.247+01:00	2019-10-15T09:40:12.047+01:00	2019-10-15	Kinshasa	mont_ngafula_2	pediatries_de_kimbondo_hôpital	06KIN		Sur le site	DCIP	Négatif	Oui	10	06KIN10	37		Homme	Mariage ou union libre	Avec Emploi	Protestant	Supérieure ou universitaire	KIN	1 à 5	Bas	Femmes	Non	Non	Non			Français	09:22:00.000+01:00		Oui	Oui	Oui	Oui	Oui	Oui	Oui	Oui	Oui	Oui	Oui	Oui	Oui	09:37:00.000+01:00	Non
2019-10-15T09:40:24.380+01:00	2019-10-15T10:14:58.142+01:00	2019-10-15	Kinshasa	mont_ngafula_2	pediatries_de_kimbondo_hôpital	06KIN		Sur le site	DCIP	Négatif	Oui	12	06KIN12	32		Femme	Célibataire	Elève/Etudiant	Catholique	Supérieure ou universitaire	KIN	1 à 5	Bas	Hommes	Oui	Non	Non	Non		Français	09:42:00.000+01:00		Oui	Oui	Oui	Oui	Oui	Oui	Oui	Oui	Oui	Oui	Oui	Oui	Oui	09:55:00.000+01:00	Oui
2019-10-15T10:15:26.988+01:00	2019-10-15T10:45:11.460+01:00	2019-10-15	Kinshasa	mont_ngafula_2	pediatries_de_kimbondo_hôpital	06KIN		Sur le site	DCIP	Positif		13	06KIN13	42		Homme	Divorcé (e ) ou séparé( e )	Avec Emploi	Catholique	Secondaire	KIN	1 à 5	Bas	Femmes	Non	Non	Non			Français	10:18:00.000+01:00		Oui	Oui	Oui	Oui	Oui	Oui	Oui	Oui	Oui	Oui	Oui	Oui	Oui	10:30:00.000+01:00	Oui		Oui
2019-10-15T10:47:38.677+01:00	2019-10-15T11:20:56.601+01:00	2019-10-15	Kinshasa	mont_ngafula_2	pediatries_de_kimbondo_hôpital	06KIN		Sur le site	DCIP	Positif		15	06KIN15	30		Femme	Célibataire	Sans Emploi	Protestant	Secondaire	KIN	superieur ou egale à 10	Elevé	Hommes	Non	Non	Non	Non		Français	10:50:00.000+01:00		Oui	Non	Oui	Oui	Oui	Oui	Oui	Oui	Oui	Oui	Oui	Oui	Non	11:10:00.000+01:00	Oui		Oui
2019-10-16T09:20:16.695+01:00	2019-10-16T09:51:19.441+01:00	2019-10-16	Kinshasa	mont_ngafula_2	pediatries_de_kimbondo_hôpital	06KIN		Sur le site	CDV	Négatif	Oui	14	06KIN14	21		Femme	Célibataire	Elève/Etudiant	Protestant	Supérieure ou universitaire	KIN	1 à 5	Bas	Femmes	Non	Non	Non	Non		Français	09:22:00.000+01:00		Oui	Oui	Oui	Oui	Oui	Oui	Oui	Oui	Oui	Oui	Oui	Oui	Oui	09:38:00.000+01:00	Non
2019-10-16T09:51:25.649+01:00	2019-10-16T10:17:00.395+01:00	2019-10-16	Kinshasa	mont_ngafula_2	pediatries_de_kimbondo_hôpital	06KIN		Sur le site	CDV	Négatif	Oui	16	06KIN16	24		Femme	Célibataire	Elève/Etudiant	Protestant	Supérieure ou universitaire	KIN	1 à 5	Bas	Hommes	Non	Non	Non	Non		Français	09:53:00.000+01:00		Oui	Oui	Oui	Oui	Oui	Oui	Oui	Oui	Oui	Oui	Oui	Oui	Oui	10:13:00.000+01:00	Non
2019-10-16T10:09:46.267+02:00	2019-10-16T11:30:05.831+02:00	2019-10-16	Kinshasa	kikimi	scs_bosembo_centre_de_santé	02KIN		Sur le site	DCIP	Positif		01	02KIN01	25		Femme	Veuf(ve)	Sans Emploi	Catholique	Secondaire	KIN	1 à 5	Bas		Oui	Oui	Oui			Français	10:10:00.000+02:00		Oui	Oui	Oui	Oui	Oui	Oui	Oui	Oui	Oui	Oui	Oui	Oui	Oui	10:25:00.000+02:00	Non
2019-10-16T11:33:31.737+02:00	2019-10-16T11:46:32.829+02:00	2019-10-16	Kinshasa	kikimi	scs_bosembo_centre_de_santé	02KIN		Sur le site	DCIP	Négatif	Oui	02	02KIN02	26		Homme	Célibataire	Avec Emploi	Protestant	Secondaire	KIN	1 à 5	Bas	Femmes	Oui	Oui	Oui			Français	09:30:00.000+02:00		Oui	Oui	Oui	Oui	Oui	Oui	Oui	Oui	Oui	Oui	Oui	Oui	Oui	11:40:00.000+02:00	Non
2019-10-16T11:46:58.255+02:00	2019-10-16T12:00:11.953+02:00	2019-10-16	Kinshasa	kikimi	scs_bosembo_centre_de_santé	02KIN		Sur le site	DCIP	Positif		03	02KIN03	28		Homme	Divorcé (e ) ou séparé( e )	Avec Emploi	Catholique	Secondaire	KIN	1 à 5	Bas	Femmes	Oui	Oui	Oui			Français	09:20:00.000+02:00		Oui	Oui	Oui	Oui	Oui	Oui	Oui	Oui	Oui	Oui	Oui	Oui	Oui	11:30:00.000+02:00	Non
2019-10-16T12:00:24.214+02:00	2019-10-16T12:09:45.213+02:00	2019-10-16	Kinshasa	kikimi	scs_bosembo_centre_de_santé	02KIN		Sur le site	DCIP	Négatif	Oui	04	02KIN04	34		Femme	Célibataire	Sans Emploi	Protestant	Secondaire	KIN	1 à 5	Bas	Hommes	Oui	Oui	Oui			Français	09:00:00.000+02:00		Oui	Oui	Oui	Oui	Oui	Oui	Oui	Oui	Oui	Oui	Oui	Oui	Oui	09:10:00.000+02:00	Non
2019-10-16T12:09:54.483+02:00	2019-10-16T12:19:23.966+02:00	2019-10-16	Kinshasa	kikimi	scs_bosembo_centre_de_santé	02KIN		Sur le site	DCIP	Négatif	Oui	05	02KIN05	22		Femme	Célibataire	Sans Emploi	Protestant		KIN	1 à 5	Bas	Hommes	Oui	Oui	Oui			Français	09:10:00.000+02:00		Oui	Oui	Oui	Oui	Oui	Oui	Oui	Oui	Oui	Oui	Oui	Oui	Oui	09:22:00.000+02:00	Non
2019-10-16T12:19:31.160+02:00	2019-10-16T12:26:27.952+02:00	2019-10-16	Kinshasa	kikimi	scs_bosembo_centre_de_santé	02KIN		Sur le site	DCIP	Positif		06	02KIN06	23		Homme	Célibataire	Sans Emploi	Catholique	Secondaire	KIN	1 à 5	Bas	Femmes	Oui	Oui	Oui			Français	11:20:00.000+02:00		Oui	Oui	Oui	Oui	Oui	Oui	Oui	Oui	Oui	Oui	Oui	Oui	Oui	11:35:00.000+02:00	Non
2019-10-16T12:26:35.458+02:00	2019-10-16T12:36:49.490+02:00	2019-10-16	Kinshasa	kikimi	scs_bosembo_centre_de_santé	02KIN		Sur le site	DCIP	Négatif	Oui	07	02KIN07	43		Femme	Mariage ou union libre	Sans Emploi	Catholique	Secondaire	KIN	1 à 5	Bas	Hommes	Oui	Oui	Oui			Français	09:30:00.000+02:00		Oui	Oui	Oui	Oui	Oui	Oui	Oui	Oui	Oui	Oui	Oui	Oui	Oui	10:00:00.000+02:00	Oui		Oui
2019-10-16T12:36:55.833+02:00	2019-10-16T12:43:13.341+02:00	2019-10-16	Kinshasa	kikimi	scs_bosembo_centre_de_santé	02KIN		Sur le site	DCIP	Positif		08	02KIN08	26		Femme	Célibataire	Sans Emploi	Catholique	Secondaire	KIN	superieur ou egale à 10	Elevé	Hommes	Oui	Oui	Oui			Français	10:00:00.000+02:00		Oui	Oui	Oui	Oui	Oui	Oui	Oui	Oui	Oui	Oui	Oui	Oui	Oui	09:30:00.000+02:00	Oui		Oui
2019-10-08T13:01:24.897+01:00	2019-10-16T13:17:45.190+01:00	2019-10-08	Kinshasa	masina_2	elonga_centre_de_santé	05KIN		Sur le site	DCIP	Positif		01	05KIN01	48		Homme	Célibataire	Avec Emploi	Protestant	Secondaire	KIN	1 à 5	Bas	Femmes	Oui	Oui	Non			Lingala	13:04:00.000+01:00		Oui	Oui	Oui	Oui	Oui	Oui	Oui	Oui	Oui	Oui				13:04:00.000+01:00	Oui		Oui
2019-10-08T14:00:38.653+01:00	2019-10-16T13:30:19.970+01:00	2019-10-08	Kinshasa	masina_2	elonga_centre_de_santé	05KIN		Sur le site	DCIP	Négatif	Oui	02	05KIN02	46		Homme	Mariage ou union libre	Avec Emploi	Protestant	Supérieure ou universitaire	KIN	1 à 5	Bas	Femmes	Oui	Oui	Non			Français	14:30:00.000+01:00		Oui	Oui	Oui	Oui	Oui	Oui	Oui	Oui	Oui	Oui	Oui	Oui	Oui	14:34:00.000+01:00	Non
2019-10-16T08:47:11.372+01:00	2019-10-16T13:36:35.959+01:00	2019-10-16	Kinshasa	masina_2	elonga_centre_de_santé	05KIN		Sur le site	DCIP	Positif		03	05KIN03	32		Femme	Mariage ou union libre	Sans Emploi	Autres	Non scolarisé	KIN	1 à 5	Bas	Hommes	Non	Non	Non		Branham	Lingala	09:45:00.000+01:00		Non	Oui	Oui	Oui	Oui	Oui	Oui	Oui	Oui	Oui	Oui	Oui	Oui	09:50:00.000+01:00	Oui		Oui
2019-10-16T10:31:02.856+01:00	2019-10-16T13:40:28.260+01:00	2019-10-16	Kinshasa	masina_2	elonga_centre_de_santé	05KIN		Sur le site	DCIP	Négatif	Oui	03	05KIN03	19		Homme	Célibataire	Elève/Etudiant	Catholique	Secondaire	KIN	1 à 5	Bas	Femmes	Non	Non	Non			Lingala	10:35:00.000+01:00		Oui	Oui	Oui	Oui	Non	Oui	Oui	Oui	Oui	Oui				10:42:00.000+01:00	Non
2019-10-11T11:03:35.476+01	2019-10-17T13:34:03.432+01	2019-10-11	Kinshasa	ndjili	bomoi_centre_de_santé	03KIN		Sur le site	DCIP	Positif		01	03KIN01	48		Femme	Veuf(ve)	Sans Emploi	Catholique	Primaire	KIN	1 à 5	Bas	Hommes	Non	Non	Non	Non		Lingala	11:10:00.000+01		Oui	Oui	Oui	Oui	Oui	Oui	Oui	Oui	Oui	Oui	Oui	Oui	Oui	11:19:00.000+01	Oui
2019-10-11T12:29:12.999+01	2019-10-17T13:38:43.572+01	2019-10-11	Kinshasa	ndjili	bomoi_centre_de_santé	03KIN		Sur le site	DCIP	Négatif	Oui	02	03KIN02	44		Homme	Célibataire	Sans Emploi	Protestant	Supérieure ou universitaire	KIN	1 à 5	Bas	Femmes	Non	Non	Non			Français	12:36:00.000+01		Oui	Oui	Oui	Oui	Oui	Oui	Oui	Oui	Oui	Oui				12:40:00.000+01	Oui
2019-10-16T13:28:23.822+01	2019-10-16T13:41:48.270+01	2019-10-16	Kinshasa	kintambo	kimia_centre_de_santé	07KIN		Sur le site	CDV	Positif		05	07KIN05	36		Femme	Mariage ou union libre	Sans Emploi	Autres	Secondaire	KIN	1 à 5	Bas	Hommes	Oui	Oui	Non	Non	Groupe de reveil	Lingala	12:40:00.000+01		Oui	Oui	Oui	Oui	Oui	Oui	Oui	Oui	Oui	Oui	Oui	Oui	Oui	12:40:00.000+01	Non
2019-10-16T14:14:59.742+01	2019-10-16T14:26:55.147+01	2019-10-16	Kinshasa	kintambo	kimia_centre_de_santé	07KIN		Sur le site	CDV	Négatif	Oui	06	07KIN06	28		Femme	Célibataire	Avec Emploi	Autres		KIN	1 à 5	Bas		Oui	Oui	Oui	Non	Armée du salut	Français	13:40:00.000+01		Oui	Oui	Oui	Oui	Oui	Oui	Oui	Oui	Oui	Oui	Oui	Oui	Oui	13:40:00.000+01	Non
2019-10-14T08:14:36.235+01:00	2019-10-15T10:34:29.455+01:00	2019-10-14	Maniema	alunguli	alunguli_hopital_général_de_ré		11MAN	Sur le site	CDV	Positif		01	11MAN01	49		Homme	Mariage ou union libre	Sans Emploi	Autres	Secondaire	MAN		Bas	Femmes	Non	Non	Non		Anglican	Français	10:01:00.000+01:00		Oui	Oui	Oui	Oui	Oui	Oui	Non	Oui	Oui	Oui	Oui	Oui	Oui	10:12:00.000+01:00	Oui
2019-10-14T12:14:12.472+01:00	2019-10-15T10:38:12.133+01:00	2019-10-14	Maniema	alunguli	alunguli_hopital_général_de_ré		11MAN	Sur le site	DCIP	Positif		03	11MAN03	30		Femme	Mariage ou union libre	Avec Emploi	Autres	Primaire	MAN	1 à 5	Bas	Hommes	Non	Non	Non	Non	Église de reveil	Français	12:00:00.000+01:00		Oui	Oui	Oui	Oui	Oui	Oui	Non	Oui	Oui	Oui	Oui	Oui	Oui	12:20:00.000+01:00	Oui
2019-10-14T08:05:27.424+01	2019-10-14T09:05:23.208+01	2019-10-14	Maniema	alunguli	mikonde_centre_de_santé		13MAN	Sur le site	DCIP	Positif		01	13MAN01	32		Homme	Mariage ou union libre	Sans Emploi	Catholique	Primaire	MAN	1 à 5	Bas	Femmes	Non	Non	Non			Swahili	09:10:00.000+01		Oui	Oui	Oui	Oui	Non	Oui	Oui	Oui	Oui	Oui	Oui	Oui	Oui	09:20:00.000+01	Oui
2019-10-15T09:51:59.689+01:00	2019-10-15T10:39:17.033+01:00	2019-10-15	Maniema	alunguli	alunguli_hopital_général_de_ré		11MAN	Communuaté		Positif		05	11MAN05	40		Homme	Mariage ou union libre	Sans Emploi	Catholique	Primaire	MAN	1 à 5	Bas	Femmes	Oui	Non	Non			Français	09:40:00.000+01:00		Oui	Oui	Oui	Oui	Oui	Oui	Oui	Oui	Oui	Oui	Oui	Oui	Oui	09:51:00.000+01:00	Oui
2019-10-15T10:39:30.080+01:00	2019-10-15T11:10:59.717+01:00	2019-10-15	Maniema	alunguli	alunguli_hopital_général_de_ré		11MAN	Communuaté		Positif		06	11MAN06	29		Femme	Mariage ou union libre	Sans Emploi	Autres	Secondaire	MAN	1 à 5	Bas	Hommes	Non	Non	Non	Non	Nzamemalamu	Français	11:40:00.000+01:00		Oui	Oui	Oui	Oui	Oui	Oui	Oui	Oui	Oui	Oui	Oui	Oui	Oui	11:52:00.000+01:00	Oui
2019-10-14T10:02:59.704+01	2019-10-14T10:15:36.687+01	2019-10-14	Maniema	alunguli	mikonde_centre_de_santé		13MAN	Sur le site	DCIP	Négatif	Oui	02	13MAN02	25		Homme	Mariage ou union libre	Sans Emploi	Catholique	Secondaire	MAN	1 à 5	Bas	Femmes	Non	Non	Non			Français	11:08:00.000+01		Oui	Oui	Oui	Oui	Oui	Oui	Oui	Oui	Oui	Oui	Oui	Oui	Oui	11:15:00.000+01	Non
2019-10-16T11:12:26.835+01:00	2019-10-16T11:31:07.287+01:00	2019-10-16	Maniema	alunguli	alunguli_hopital_général_de_ré		11MAN	Communuaté		Positif		09	11MAN09	48		Femme	Divorcé (e ) ou séparé( e )	Sans Emploi	Autres	Primaire	MAN	1 à 5	Bas	Hommes	Oui	Non	Non	Non	La foi	Français	09:15:00.000+01:00		Oui	Oui	Oui	Oui	Oui	Oui	Oui	Oui	Oui	Oui	Oui	Oui	Oui	09:27:00.000+01:00	Oui
2019-10-16T11:31:27.925+01:00	2019-10-16T11:43:52.632+01:00	2019-10-16	Maniema	alunguli	alunguli_hopital_général_de_ré		11MAN	Sur le site	DCIP	Négatif	Oui	10	11MAN10	30		Femme	Mariage ou union libre	Sans Emploi	Protestant	Primaire	MAN	1 à 5	Bas	Hommes	Non	Non	Non	Non		Français	10:00:00.000+01:00		Oui	Oui	Oui	Oui	Oui	Oui	Non	Oui	Oui	Oui	Oui	Oui	Oui	10:15:00.000+01:00	Oui
2019-10-16T10:27:52.196+01	2019-10-16T11:23:06.600+01	2019-10-16	Maniema	alunguli	mikonde_centre_de_santé		13MAN	Sur le site	CDV	Positif		03	13MAN03	40		Femme	Mariage ou union libre	Sans Emploi	Protestant	Primaire	MAN	1 à 5	Bas	Hommes	Non	Non	Non	Non		Swahili	11:37:00.000+01		Non	Oui	Oui	Oui	Oui	Oui	Non	Oui	Oui	Oui	Oui	Oui	Non	12:01:00.000+01	Oui		Oui
2019-10-16T11:44:07.167+01:00	2019-10-16T12:04:38.136+01:00	2019-10-16	Maniema	alunguli	alunguli_hopital_général_de_ré		11MAN	Sur le site	DCIP	Positif		11	11MAN11	47		Femme	Mariage ou union libre	Avec Emploi	Catholique	Secondaire	MAN	1 à 5	Bas	Hommes	Non	Non	Non	Non		Français	10:47:00.000+01:00		Oui	Oui	Oui	Oui	Oui	Oui	Non	Oui	Oui	Oui	Oui	Oui	Oui	10:58:00.000+01:00	Oui
2019-10-17T09:27:56.344+01	2019-10-17T09:55:56.964+01	2019-10-17	Maniema	alunguli	mikonde_centre_de_santé		13MAN	Communuaté		Négatif	Oui	04	13MAN04	25		Homme	Célibataire	Elève/Etudiant	Islam	Supérieure ou universitaire	MAN	1 à 5	Bas	Femmes	Non	Non	Non			Français	10:31:00.000+01		Oui	Oui	Oui	Oui	Oui	Oui	Oui	Oui	Non	Oui	Oui	Oui	Oui	10:45:00.000+01	Oui
2019-10-16T12:05:41.409+01:00	2019-10-16T12:17:02.055+01:00	2019-10-16	Maniema	alunguli	alunguli_hopital_général_de_ré		11MAN	Sur le site	DCIP	Négatif	Oui	12	11MAN12	41		Homme	Mariage ou union libre	Sans Emploi	Catholique	Secondaire	MAN	1 à 5	Bas	Femmes	Non	Non	Non			Français	11:24:00.000+01:00		Oui	Oui	Oui	Oui	Oui	Oui	Non	Oui	Oui	Oui	Oui	Oui	Oui	11:34:00.000+01:00	Oui
2019-10-17T13:38:41.075+01	2019-10-17T14:02:58.932+01	2019-10-17	Maniema	alunguli	mikonde_centre_de_santé		13MAN	Communuaté		Positif		05	13MAN05	28		Homme	Célibataire	Avec Emploi	Protestant	Secondaire	MAN	1 à 5	Bas	Femmes	Non	Non	Non			Swahili	10:10:00.000+01		Oui	Oui	Oui	Oui	Oui	Oui	Oui	Oui	Non	Oui	Oui	Oui	Non	10:22:00.000+01	Oui
2019-10-16T12:21:36.895+01:00	2019-10-16T12:31:18.842+01:00	2019-10-16	Maniema	alunguli	alunguli_hopital_général_de_ré		11MAN	Sur le site	DCIP	Négatif	Oui	02	11MAN02	40		Femme	Mariage ou union libre	Sans Emploi	Islam	Secondaire	MAN	1 à 5	Bas	Hommes	Oui	Non	Non	Non		Français	12:23:00.000+01:00		Oui	Oui	Oui	Oui	Oui	Oui	Non	Oui	Oui	Oui	Oui	Oui	Oui	12:35:00.000+01:00	Oui
2019-10-17T14:03:14.168+01	2019-10-17T14:35:25.640+01	2019-10-17	Maniema	alunguli	mikonde_centre_de_santé		13MAN	Communuaté		Positif		06	13MAN06	35		Femme	Mariage ou union libre	Sans Emploi	Autres	Primaire	MAN	1 à 5	Bas	Hommes	Non	Non	Non	Oui	Bima	Swahili	11:02:00.000+01		Non	Oui	Non	Oui	Oui	Oui	Non	Oui	Oui	Oui	Oui	Oui	Non	11:16:00.000+01	Oui		Oui
2019-10-16T12:34:38.957+01:00	2019-10-16T12:44:45.423+01:00	2019-10-16	Maniema	alunguli	alunguli_hopital_général_de_ré		11MAN	Sur le site	DCIP	Négatif	Oui	04	11MAN04	46		Homme	Mariage ou union libre	Avec Emploi	Autres	Supérieure ou universitaire	MAN	1 à 5	Bas	Femmes	Non	Non	Non		Zambemalamu	Français	12:40:00.000+01:00		Oui	Oui	Oui	Oui	Oui	Oui	Non	Oui	Oui	Oui	Oui	Oui	Oui	12:52:00.000+01:00	Oui
2019-10-16T12:45:32.009+01:00	2019-10-16T12:53:19.104+01:00	2019-10-16	Maniema	alunguli	alunguli_hopital_général_de_ré		11MAN	Communuaté		Négatif	Oui	07	11MAN07	35		Homme	Mariage ou union libre	Avec Emploi	Catholique	Supérieure ou universitaire	MAN	1 à 5	Bas	Femmes	Oui	Non	Non			Français	12:47:00.000+01:00		Oui	Oui	Oui	Oui	Oui	Oui	Non	Oui	Oui	Oui	Oui	Oui	Oui	12:58:00.000+01:00	Oui
2019-10-17T14:35:38.062+01	2019-10-17T15:03:55.885+01	2019-10-17	Maniema	alunguli	mikonde_centre_de_santé		13MAN	Sur le site	Relais communautaire	Négatif	Oui	07	13MAN07	22		Homme	Célibataire	Elève/Etudiant	Catholique	Supérieure ou universitaire	MAN	1 à 5	Bas	Femmes	Non	Non	Non			Français	12:20:00.000+01		Oui	Oui	Oui	Oui	Oui	Oui	Oui	Oui	Oui	Oui	Oui	Oui	Oui	12:41:00.000+01	Non
2019-10-16T12:53:36.765+01:00	2019-10-16T13:06:00.657+01:00	2019-10-16	Maniema	alunguli	alunguli_hopital_général_de_ré		11MAN	Communuaté		Négatif	Oui	08	11MAN08	35		Homme	Mariage ou union libre	Avec Emploi	Catholique	Supérieure ou universitaire	MAN	1 à 5	Bas	Femmes	Non	Non	Non			Français	12:54:00.000+01:00		Oui	Oui	Oui	Oui	Oui	Oui	Non	Oui	Oui	Oui	Oui	Oui	Oui	13:10:00.000+01:00	Oui
2019-10-17T14:49:40.466+01	2019-10-17T15:00:38.659+01	2019-10-17	Maniema	alunguli	mikonde_centre_de_santé		13MAN	Sur le site	DCIP	Négatif	Oui	08	13MAN08	24		Homme	Célibataire	Elève/Etudiant	Protestant	Supérieure ou universitaire	MAN	1 à 5	Bas	Femmes	Non	Non	Non			Français	13:59:00.000+01		Oui	Oui	Oui	Oui	Oui	Oui	Oui	Oui	Oui	Oui	Oui	Oui	Non	14:14:00.000+01	Oui
2019-10-17T11:52:31.519+01:00	2019-10-17T12:15:33.630+01:00	2019-10-17	Maniema	alunguli	alunguli_hopital_général_de_ré		11MAN	Communuaté		Positif		13	11MAN13	39		Femme	Célibataire	Sans Emploi	Islam	Secondaire	MAN	6 à 10	Moyen	Hommes	Non	Non	Non	Non		Français	10:05:00.000+01:00		Oui	Oui	Oui	Oui	Oui	Oui	Non	Oui	Oui	Oui	Oui	Oui	Oui	10:16:00.000+01:00	Oui
2019-10-17T12:15:41.120+01:00	2019-10-17T12:26:23.900+01:00	2019-10-17	Maniema	alunguli	alunguli_hopital_général_de_ré		11MAN	Sur le site	CDV	Négatif	Oui	14	11MAN14	35		Femme	Mariage ou union libre	Sans Emploi	Autres	Secondaire	MAN	1 à 5	Bas	Hommes	Oui	Non	Non	Non	Yerusalem	Français	10:30:00.000+01:00		Oui	Oui	Oui	Oui	Oui	Oui	Non	Oui	Non	Oui	Oui	Oui	Oui	10:42:00.000+01:00	Oui
2019-10-17T12:26:31.152+01:00	2019-10-17T12:38:07.195+01:00	2019-10-17	Maniema	alunguli	alunguli_hopital_général_de_ré		11MAN	Communuaté		Positif		15	11MAN15	25		Femme	Mariage ou union libre	Sans Emploi	Catholique	Secondaire	MAN	1 à 5	Bas	Hommes	Non	Non	Non	Non		Français	11:05:00.000+01:00		Oui	Oui	Oui	Oui	Oui	Oui	Non	Oui	Non	Oui	Oui	Oui	Oui	11:16:00.000+01:00	Oui
2019-10-17T12:38:15.174+01:00	2019-10-17T12:49:17.042+01:00	2019-10-17	Maniema	alunguli	alunguli_hopital_général_de_ré		11MAN	Communuaté		Négatif	Oui	16	11MAN16	42		Femme	Veuf(ve)	Sans Emploi	Protestant	Secondaire	MAN	1 à 5	Bas	Hommes	Non	Non	Non	Non		Français	11:50:00.000+01:00		Oui	Oui	Oui	Oui	Oui	Oui	Non	Oui	Non	Oui	Oui	Oui	Oui	12:00:00.000+01:00	Oui
2019-10-12T18:19:59.702+01:00	2019-10-15T14:03:03.922+01:00	2019-10-12	Maniema	kindu	kasuku_2_centre_de_santé		12MAN	Communuaté		Positif		01	12MAN01	19		Femme	Divorcé (e ) ou séparé( e )	Sans Emploi	Protestant	Primaire	MAN	1 à 5	Bas	Hommes	Non	Non	Non	Non		Swahili	10:31:00.000+01:00		Non	Oui	Oui	Oui	Non	Oui	Non	Non	Oui	Non	Oui	Oui	Non	11:05:00.000+01:00	Oui		Oui
2019-10-15T13:08:22.799+01:00	2019-10-17T12:26:16.493+01:00	2019-10-15	Maniema	kindu	kasuku_2_centre_de_santé		12MAN	Communuaté		Négatif	Oui	02	12MAN02	31		Homme	Mariage ou union libre	Avec Emploi	Catholique	Supérieure ou universitaire	MAN	1 à 5	Bas	Femmes	Non	Non	Non			Français	12:22:00.000+01:00		Oui	Oui	Oui	Oui	Oui	Oui	Non	Oui	Oui	Oui	Oui	Oui	Oui	12:51:00.000+01:00	Oui		Oui
2019-10-15T13:41:25.617+01:00	2019-10-15T14:07:55.330+01:00	2019-10-15	Maniema	kindu	kasuku_2_centre_de_santé		12MAN	Communuaté		Positif		03	12MAN03	27		Homme	Célibataire	Sans Emploi	Catholique	Primaire	MAN	1 à 5	Bas	Femmes	Oui	Non	Non			Swahili	14:35:00.000+01:00		Non	Oui	Oui	Oui	Oui	Non	Non	Non	Non	Non	Oui	Oui	Non	14:48:00.000+01:00	Oui		Oui
2019-10-16T12:48:57.212+01:00	2019-10-16T13:22:29.627+01:00	2019-10-16	Maniema	kindu	kasuku_2_centre_de_santé		12MAN	Communuaté		Positif		05	12MAN05	34		Femme	Divorcé (e ) ou séparé( e )	Sans Emploi	Autres	Secondaire	MAN	1 à 5	Bas	Femmes	Non	Non	Non	Non	Kimbanguiste	Français	09:06:00.000+01:00		Oui	Oui	Oui	Oui	Oui	Non	Non	Non	Non	Oui	Oui	Non		09:31:00.000+01:00	Oui		Oui
2019-10-16T13:22:47.779+01:00	2019-10-16T13:51:36.918+01:00	2019-10-16	Maniema	kindu	kasuku_2_centre_de_santé		12MAN	Communuaté		Positif		06	12MAN06	35		Femme	Célibataire	Sans Emploi	Protestant	Secondaire	MAN	1 à 5	Bas	Femmes	Non	Non	Non	Non		Swahili	10:33:00.000+01:00		Oui	Oui	Oui	Oui	Oui	Non	Non	Non	Non	Non	Oui	Non	Non	10:58:00.000+01:00	Oui
2019-10-16T14:03:01.501+01:00	2019-10-16T14:23:31.794+01:00	2019-10-16	Maniema	kindu	kasuku_2_centre_de_santé		12MAN	Communuaté		Négatif	Oui	07	12MAN07	28		Homme	Célibataire	Sans Emploi	Catholique	Secondaire	MAN	1 à 5	Bas	Femmes	Non	Non	Non			Français	12:41:00.000+01:00		Oui	Oui	Oui	Oui	Oui	Oui	Non	Oui	Oui	Non	Oui	Oui	Oui	13:07:00.000+01:00	Oui
2019-10-16T14:26:03.174+01:00	2019-10-17T12:36:56.015+01:00	2019-10-16	Maniema	kindu	kasuku_2_centre_de_santé		12MAN	Communuaté		Négatif	Oui	08	12MAN08	22		Femme	Divorcé (e ) ou séparé( e )	Sans Emploi	Catholique	Secondaire	MAN	1 à 5	Bas	Hommes	Non	Non	Non	Non		Français	14:27:00.000+01:00		Oui	Oui	Oui	Oui	Oui	Oui	Non	Oui	Oui	Oui	Oui	Oui	Oui	14:54:00.000+01:00	Oui
2019-10-17T09:23:15.371+01:00	2019-10-17T09:41:19.374+01:00	2019-10-17	Maniema	kindu	kasuku_2_centre_de_santé		12MAN	Communuaté		Positif		09	12MAN09	30		Femme	Mariage ou union libre	Sans Emploi	Protestant	Primaire	MAN	6 à 10	Moyen	Hommes	Non	Non	Non	Non		Swahili	08:10:00.000+01:00		Non	Oui	Oui	Non	Non	Non	Non	Oui	Non	Non	Oui	Oui	Non	08:43:00.000+01:00	Oui		Oui
2019-10-17T09:42:03.942+01:00	2019-10-17T09:54:44.267+01:00	2019-10-17	Maniema	kindu	kasuku_2_centre_de_santé		12MAN	Communuaté		Positif		10	12MAN10	35		Homme	Divorcé (e ) ou séparé( e )	Avec Emploi	Islam	Supérieure ou universitaire	MAN	6 à 10	Moyen		Oui	Non	Non			Français	09:40:00.000+01:00			Oui	Oui	Oui	Non	Non	Non	Oui	Oui	Oui		Oui	Oui	09:53:00.000+01:00	Oui
2019-10-17T09:55:07.812+01:00	2019-10-17T10:21:37.106+01:00	2019-10-17	Maniema	kindu	kasuku_2_centre_de_santé		12MAN	Communuaté		Positif		11	12MAN11	28		Femme	Célibataire	Elève/Etudiant	Islam	Primaire	MAN	6 à 10	Moyen	Hommes	Non	Non	Non	Non		Swahili	11:00:00.000+01:00		Non	Oui	Oui	Non	Non	Oui	Non	Oui	Non	Oui	Oui	Oui	Non	11:40:00.000+01:00	Oui		Oui
2019-10-17T10:27:29.465+01:00	2019-10-17T11:11:22.718+01:00	2019-10-17	Maniema	kindu	kasuku_2_centre_de_santé		12MAN	Communuaté		Négatif	Oui	12	12MAN12	21		Homme	Célibataire	Elève/Etudiant	Protestant	Secondaire	MAN	1 à 5	Bas	Femmes	Non	Non	Non			Français	12:42:00.000+01:00		Oui	Oui	Oui	Oui	Oui	Non	Non	Oui	Oui	Oui	Oui	Oui	Oui	13:03:00.000+01:00	Oui
2019-10-17T11:12:21.653+01:00	2019-10-17T11:41:04.204+01:00	2019-10-17	Maniema	kindu	kasuku_2_centre_de_santé		12MAN	Communuaté		Négatif	Oui	13	12MAN13	23		Homme	Célibataire	Elève/Etudiant	Catholique	Secondaire	MAN	1 à 5	Bas	Femmes	Non	Non	Non			Français	13:17:00.000+01:00		Oui	Oui	Oui	Oui	Oui	Oui	Non	Oui	Oui	Oui	Oui	Oui	Oui	14:14:00.000+01:00	Oui
2019-10-17T11:42:09.775+01:00	2019-10-17T11:58:46.922+01:00	2019-10-17	Maniema	kindu	kasuku_2_centre_de_santé		12MAN	Communuaté		Négatif	Oui	14	12MAN14	46		Femme	Divorcé (e ) ou séparé( e )	Sans Emploi	Islam	Secondaire	MAN	1 à 5	Bas	Hommes	Non	Non	Non	Non		Swahili	14:36:00.000+01:00		Oui	Oui	Oui	Oui	Oui	Oui	Non	Oui	Non	Oui				14:57:00.000+01:00	Oui
2019-10-17T12:01:19.999+01:00	2019-10-17T12:18:56.383+01:00	2019-10-17	Maniema	kindu	kasuku_2_centre_de_santé		12MAN	Communuaté		Positif		15	12MAN15	33		Homme	Célibataire	Sans Emploi	Protestant	Secondaire	MAN	1 à 5	Bas	Femmes	Oui	Non	Non			Swahili	15:13:00.000+01:00		Oui	Oui	Oui	Oui	Oui	Oui	Non	Non	Oui	Oui	Oui	Oui	Non	15:26:00.000+01:00	Oui
2019-10-15T14:08:23.514+01:00	2019-10-15T14:24:48.947+01:00	2019-10-15	Maniema	kindu	kasuku_2_centre_de_santé		12MAN	Sur le site	Relais communautaire	Négatif	Oui	04	12MAN04	32		Femme	Mariage ou union libre	Sans Emploi	Islam	Primaire	MAN	1 à 5	Bas	Hommes	Non	Non	Non	Oui		Swahili	15:31:00.000+01:00		Non	Oui	Oui	Oui	Non	Non	Non	Non	Oui	Non	Oui	Oui	Oui	15:55:00.000+01:00	Oui		Oui
2019-10-14T12:46:07.241+01:00	2019-10-14T13:14:06.309+01:00	2019-10-14	Maniema	kindu	kindu_hôpital_général_de_référ		09MAN	Sur le site	CDV	Positif		01	09MAN01	47		Homme	Mariage ou union libre	Avec Emploi	Catholique	Primaire	MAN	1 à 5	Bas	Femmes	Non	Non	Non			Swahili	09:30:00.000+01:00		Non	Oui	Oui	Oui	Oui	Non	Non	Oui	Oui	Oui	Oui	Oui	Oui	10:47:00.000+01:00	Oui		Oui
2019-10-14T13:18:36.972+01:00	2019-10-14T13:41:11.404+01:00	2019-10-14	Maniema	kindu	kindu_hôpital_général_de_référ		09MAN	Sur le site	CDV	Négatif	Oui	02	09MAN02	22		Homme	Célibataire	Elève/Etudiant	Protestant	Supérieure ou universitaire	MAN	1 à 5	Bas	Femmes	Non	Non	Non			Français	13:22:00.000+01:00		Oui	Oui	Oui	Oui	Oui	Oui	Oui	Oui	Oui	Oui	Oui	Oui	Oui	13:40:00.000+01:00	Non
2019-10-14T13:41:27.304+01:00	2019-10-14T13:58:48.623+01:00	2019-10-14	Maniema	kindu	kindu_hôpital_général_de_référ		09MAN	Sur le site	CDV	Positif		03	09MAN03	22		Homme	Mariage ou union libre	Avec Emploi	Islam	Supérieure ou universitaire	MAN	1 à 5	Bas	Femmes	Oui	Non	Non			Français	14:30:00.000+01:00		Oui	Oui	Oui	Oui	Oui	Oui	Non	Oui	Oui	Oui	Oui	Oui	Oui	14:55:00.000+01:00	Oui
2019-10-14T13:59:02.845+01:00	2019-10-14T14:18:33.886+01:00	2019-10-14	Maniema	kindu	kindu_hôpital_général_de_référ		09MAN	Sur le site	DCIP	Positif		04	09MAN04	19		Femme	Mariage ou union libre	Sans Emploi	Catholique	Primaire	MAN	1 à 5	Bas	Hommes	Non	Non	Non	Non		Swahili	15:30:00.000+01:00		Oui	Oui	Oui	Oui	Oui	Non	Oui	Non	Oui	Oui	Oui	Oui	Oui	15:44:00.000+01:00	Oui		Oui
2019-10-15T07:49:40.672+01:00	2019-10-15T08:12:30.244+01:00	2019-10-15	Maniema	kindu	kindu_hôpital_général_de_référ		09MAN	Sur le site	CDV	Positif		05	09MAN05	39		Femme	Mariage ou union libre	Sans Emploi	Catholique	Primaire	MAN	1 à 5	Bas	Hommes	Oui	Non	Non			Swahili	07:52:00.000+01:00		Oui	Oui	Oui	Oui	Oui	Non	Non	Oui	Oui	Non	Oui	Oui	Oui	08:20:00.000+01:00	Oui
2019-10-15T08:12:36.842+01:00	2019-10-15T08:31:53.925+01:00	2019-10-15	Maniema	kindu	kindu_hôpital_général_de_référ		09MAN	Sur le site	CDV	Positif		06	09MAN06	21		Femme	Célibataire	Sans Emploi	Autres	Secondaire	MAN	1 à 5	Bas	Hommes	Non	Non	Non	Non	EGLISE DE REVEIL	Swahili	09:02:00.000+01:00		Oui	Oui	Oui	Oui	Oui	Non	Non	Oui	Oui	Non	Oui	Oui	Oui	08:50:00.000+01:00	Oui
2019-10-15T13:34:16.032+01:00	2019-10-15T14:01:23.236+01:00	2019-10-15	Maniema	kindu	kindu_hôpital_général_de_référ		09MAN	Sur le site	CDV	Négatif	Oui	07	09MAN07	40		Homme	Mariage ou union libre	Avec Emploi	Catholique	Secondaire	MAN	1 à 5	Bas	Femmes	Non	Non	Non			Swahili	10:21:00.000+01:00		Oui	Oui	Oui	Oui	Oui	Oui	Oui	Oui	Oui	Non	Oui	Oui	Oui	11:35:00.000+01:00	Oui
2019-10-16T08:01:13.947+01:00	2019-10-16T08:17:54.120+01:00	2019-10-16	Maniema	kindu	kindu_hôpital_général_de_référ		09MAN	Sur le site	CDV	Positif		08	09MAN08	33		Femme	Célibataire	Sans Emploi	Catholique	Primaire	MAN	1 à 5	Bas	Hommes	Non	Non	Non	Oui		Swahili	08:05:00.000+01:00		Oui	Oui	Oui	Oui	Oui	Non	Non	Oui	Non	Oui	Oui	Oui	Oui	08:40:00.000+01:00	Oui
2019-10-16T14:54:13.249+01:00	2019-10-16T15:39:24.099+01:00	2019-10-16	Maniema	kindu	kindu_hôpital_général_de_référ		09MAN	Sur le site	CDV	Négatif	Oui	09	09MAN09	29		Homme	Célibataire	Sans Emploi	Catholique	Supérieure ou universitaire	MAN	1 à 5	Bas	Femmes	Oui	Non	Non			Français	11:01:00.000+01:00		Oui	Oui	Oui	Oui	Oui	Oui	Non	Oui	Non	Oui	Oui	Oui	Oui	11:45:00.000+01:00	Oui
2019-10-16T14:55:29.008+01:00	2019-10-16T16:00:23.025+01:00	2019-10-16	Maniema	kindu	kindu_hôpital_général_de_référ		09MAN	Sur le site	CDV	Négatif	Oui	11	09MAN11	48		Femme	Mariage ou union libre	Sans Emploi	Protestant	Secondaire	MAN	1 à 5	Bas	Hommes	Non	Non	Non	Non		Swahili	13:00:00.000+01:00		Oui	Oui	Oui	Oui	Oui	Oui	Non	Oui	Non	Oui	Oui	Oui	Oui	13:41:00.000+01:00	Oui
2019-10-16T14:59:24.710+01:00	2019-10-16T15:19:45.779+01:00	2019-10-16	Maniema	kindu	kindu_hôpital_général_de_référ		09MAN	Sur le site	CDV	Négatif	Oui	10	09MAN10	22		Femme	Célibataire	Sans Emploi	Islam	Secondaire	MAN	1 à 5	Bas	Hommes	Non	Non	Non	Oui		Swahili	11:00:00.000+01:00		Oui	Oui	Oui	Oui	Oui	Oui	Non	Oui	Non	Oui	Oui	Oui	Oui	11:37:00.000+01:00	Oui
2019-10-17T14:14:58.740+01:00	2019-10-17T14:30:03.429+01:00	2019-10-17	Maniema	kindu	kindu_hôpital_général_de_référ		09MAN	Sur le site	CDV	Négatif	Oui	12	09MAN12	27		Femme	Mariage ou union libre	Avec Emploi	Autres	Primaire	MAN	1 à 5	Bas	Hommes	Oui	Non	Non	Non	EGLISE DE REVEIL	Swahili	08:00:00.000+01:00		Oui	Oui	Oui	Oui	Oui	Non	Non	Oui	Non	Oui	Oui	Oui	Oui	08:45:00.000+01:00	Oui
2019-10-17T14:30:59.375+01:00	2019-10-17T14:46:01.233+01:00	2019-10-17	Maniema	kindu	kindu_hôpital_général_de_référ		09MAN	Sur le site	CDV	Positif		13	09MAN13	40		Femme	Veuf(ve)	Sans Emploi	Protestant	Primaire	MAN	1 à 5	Bas	Hommes	Non	Non	Non	Non		Swahili	09:17:00.000+01:00		Oui	Oui	Oui	Oui	Oui	Non	Non	Oui	Non	Oui	Oui	Oui	Oui	09:55:00.000+01:00	Oui
2019-10-17T14:46:33.353+01:00	2019-10-17T15:02:03.734+01:00	2019-10-17	Maniema	kindu	kindu_hôpital_général_de_référ		09MAN	Sur le site	CDV	Négatif	Oui	14	09MAN14	18		Femme	Célibataire	Sans Emploi	Protestant	Primaire	MAN	1 à 5	Bas	Hommes	Non	Non	Non	Non		Swahili	10:55:00.000+01:00		Oui	Oui	Oui	Oui	Oui	Non	Non	Oui	Non	Oui	Oui	Oui	Oui	11:32:00.000+01:00	Oui
2019-10-17T15:03:12.032+01:00	2019-10-17T15:14:25.514+01:00	2019-10-17	Maniema	kindu	kindu_hôpital_général_de_référ		09MAN	Sur le site	CDV	Positif		15	09MAN15	30		Femme	Célibataire	Avec Emploi	Autres	Secondaire	MAN	1 à 5	Bas	Hommes	Oui	Non	Non	Non	EGLISE DE REVEIL	Français	12:31:00.000+01:00		Oui	Oui	Oui	Oui	Oui	Oui	Oui	Oui	Oui	Oui	Oui	Oui	Oui	13:11:00.000+01:00	Non
2019-10-17T15:16:11.441+01:00	2019-10-17T15:29:02.474+01:00	2019-10-17	Maniema	kindu	kindu_hôpital_général_de_référ		09MAN	Sur le site	CDV	Négatif	Oui	16	09MAN16	48		Homme	Mariage ou union libre	Avec Emploi	Catholique	Primaire	MAN	1 à 5	Bas	Femmes	Non	Non	Non			Swahili	14:07:00.000+01:00		Oui	Oui	Oui	Oui	Oui	Non	Non	Oui	Non	Oui	Oui	Oui	Oui	14:49:00.000+01:00	Oui
2019-10-14T10:30:01.725+01	2019-10-17T16:16:22.814+01	2019-10-14	Maniema	kindu	lumbulumbu_centre_de_santé		10MAN	Communuaté		Positif		01	10MAN01	22		Femme	Célibataire	Sans Emploi	Catholique	Secondaire	MAN	1 à 5	Bas	Hommes	Non	Non	Non	Non		Français	11:27:00.000+01		Oui	Oui	Oui	Oui	Oui	Oui	Oui	Non	Oui	Oui	Oui	Oui	Non	12:02:00.000+01	Oui
2019-10-14T11:10:58.404+01	2019-10-17T16:23:43.823+01	2019-10-14	Maniema	kindu	lumbulumbu_centre_de_santé		10MAN	Communuaté		Positif		02	10MAN02	27		Homme	Mariage ou union libre	Sans Emploi	Autres	Primaire	MAN	1 à 5	Bas	Femmes	Non	Non	Non		Celpa	Swahili	13:16:00.000+01		Oui	Oui	Oui	Oui	Oui	Non	Oui	Non	Oui	Oui	Oui	Oui	Non	13:53:00.000+01	Oui		Oui
2019-10-15T08:14:22.987+01	2019-10-17T16:28:15.996+01	2019-10-15	Maniema	kindu	lumbulumbu_centre_de_santé		10MAN	Sur le site	DCIP	Négatif	Oui	03	10MAN03	33		Homme	Mariage ou union libre	Avec Emploi	Protestant		MAN	1 à 5	Bas	Femmes	Non	Non	Non			Français	08:15:00.000+01		Oui	Oui	Oui	Oui	Oui	Oui	Oui	Oui	Oui	Non	Oui	Oui	Oui	08:49:00.000+01	Oui
2019-10-15T08:35:54.958+01	2019-10-17T16:34:53.009+01	2019-10-15	Maniema	kindu	lumbulumbu_centre_de_santé		10MAN	Communuaté		Négatif	Oui	04	10MAN04	36		Homme	Mariage ou union libre	Sans Emploi	Catholique	Secondaire	MAN	6 à 10	Moyen	Femmes	Oui	Non	Non			Swahili	10:26:00.000+01		Oui	Oui	Non	Oui	Oui	Oui	Oui	Non	Oui	Non	Oui	Oui	Non	11:08:00.000+01	Oui
2019-10-15T09:39:31.927+01	2019-10-17T16:37:29.317+01	2019-10-15	Maniema	kindu	lumbulumbu_centre_de_santé		10MAN	Sur le site	DCIP	Positif		05	10MAN05	20		Femme	Célibataire	Sans Emploi	Catholique	Primaire	MAN	1 à 5	Bas	Hommes	Non	Non	Non	Non		Français	12:05:00.000+01		Oui	Oui	Oui	Oui	Oui	Oui	Non	Oui	Oui	Non	Oui	Oui	Non	12:38:00.000+01	Oui
2019-10-15T11:04:05.104+01	2019-10-17T16:41:34.123+01	2019-10-15	Maniema	kindu	lumbulumbu_centre_de_santé		10MAN	Communuaté		Négatif	Oui	06	10MAN06	42		Femme	Veuf(ve)	Sans Emploi	Catholique	Non scolarisé	MAN	1 à 5	Bas	Hommes	Non	Non	Non	Non		Swahili	14:05:00.000+01		Non	Oui	Non	Oui	Non	Non	Non	Non	Non	Non	Oui	Oui	Non	14:40:00.000+01	Oui		Oui
2019-10-16T09:08:47.717+01	2019-10-16T09:29:19.821+01	2019-10-16	Maniema	kindu	lumbulumbu_centre_de_santé		10MAN	Communuaté		Positif		07	10MAN07	38		Femme	Divorcé (e ) ou séparé( e )	Sans Emploi	Catholique	Primaire	MAN	6 à 10	Moyen	Hommes	Oui	Non	Non	Non		Français	08:05:00.000+01		Oui	Oui	Oui	Oui	Oui	Oui	Oui	Oui	Non	Non	Oui	Oui	Oui	08:38:00.000+01	Non
2019-10-16T09:28:00.702+01	2019-10-16T11:21:21.554+01	2019-10-16	Maniema	kindu	lumbulumbu_centre_de_santé		10MAN	Sur le site	CDV	Négatif	Oui	08	10MAN08	24		Homme	Mariage ou union libre	Elève/Etudiant	Catholique		MAN	1 à 5	Bas	Femmes	Non	Non	Non			Français	09:40:00.000+01		Oui	Oui	Oui	Oui	Oui	Oui	Oui	Oui	Oui	Non	Oui	Oui	Oui	10:25:00.000+01	Oui
2019-10-16T11:50:58.343+01	2019-10-16T13:01:17.996+01	2019-10-16	Maniema	kindu	lumbulumbu_centre_de_santé		10MAN	Communuaté		Positif		09	10MAN09	42		Femme	Divorcé (e ) ou séparé( e )	Sans Emploi	Islam	Non scolarisé	MAN	6 à 10	Moyen	Hommes	Non	Non	Non	Non		Swahili	11:32:00.000+01		Non	Oui	Non	Oui	Non	Non	Oui	Oui	Non	Oui	Oui	Oui	Non	12:10:00.000+01	Oui		Oui
2019-10-16T12:20:45.198+01	2019-10-16T14:40:16.924+01	2019-10-16	Maniema	kindu	lumbulumbu_centre_de_santé		10MAN	Communuaté		Négatif	Oui	10	10MAN10	34		Homme	Mariage ou union libre	Avec Emploi	Catholique	Secondaire	MAN	1 à 5	Bas	Femmes	Non	Non	Non			Français	13:10:00.000+01		Oui	Oui	Oui	Oui	Oui	Oui	Oui	Oui	Oui	Oui	Oui	Oui	Oui	13:48:00.000+01	Non
2019-10-16T12:25:31.840+01	2019-10-16T16:27:12.480+01	2019-10-16	Maniema	kindu	lumbulumbu_centre_de_santé		10MAN	Communuaté		Positif		11	10MAN11	30		Homme	Mariage ou union libre	Avec Emploi	Catholique	Secondaire	MAN	superieur ou egale à 10	Elevé	Femmes	Oui	Oui	Non			Français	14:52:00.000+01		Oui	Oui	Oui	Oui	Oui	Oui	Oui	Oui	Oui		Oui	Oui	Oui	15:30:00.000+01	Non
2019-10-16T14:55:40.626+01	2019-10-16T17:40:18.943+01	2019-10-16	Maniema	kindu	lumbulumbu_centre_de_santé		10MAN	Sur le site	CDV	Négatif	Oui	12	10MAN12	23		Homme	Célibataire	Elève/Etudiant	Catholique	Secondaire	MAN	superieur ou egale à 10	Elevé		Non	Non	Non			Français	16:30:00.000+01		Oui	Oui	Oui	Oui	Oui	Oui	Oui	Oui	Oui	Non	Oui	Oui	Non	17:01:00.000+01	Oui
2019-10-17T09:54:35.905+01	2019-10-17T09:32:23.082+01	2019-10-17	Maniema	kindu	lumbulumbu_centre_de_santé		10MAN	Sur le site	PTME	Positif		13	10MAN13	28		Femme	Mariage ou union libre	Sans Emploi	Catholique	Primaire	MAN	1 à 5	Bas	Hommes	Non	Non	Non	Oui		Français	08:18:00.000+01		Oui	Oui	Non	Oui	Oui	Oui	Oui	Oui	Oui	Non	Oui	Oui	Oui	08:44:00.000+01	Oui
2019-10-17T09:39:29.460+01	2019-10-17T15:38:15.780+01	2019-10-17	Maniema	kindu	lumbulumbu_centre_de_santé		10MAN	Communuaté		Négatif	Oui	14	10MAN14	42		Femme	Mariage ou union libre	Sans Emploi	Catholique	Non scolarisé	MAN	1 à 5	Bas	Hommes	Non	Non	Non	Non		Swahili	10:07:00.000+01		Non	Oui	Non	Oui	Non	Non	Oui	Oui	Oui	Non	Oui	Non	Non	10:41:00.000+01	Oui		Oui
2019-10-17T10:30:51.773+01	2019-10-17T15:36:00.158+01	2019-10-17	Maniema	kindu	lumbulumbu_centre_de_santé		10MAN	Communuaté		Négatif	Oui	15	10MAN15	34		Homme	Célibataire	Elève/Etudiant	Catholique	Secondaire	MAN	1 à 5	Bas	Femmes	Oui	Oui	Non			Français	12:24:00.000+01		Oui	Oui	Oui	Oui	Oui	Oui	Oui	Oui	Oui	Oui	Oui	Oui	Non	12:50:00.000+01	Non
2019-10-17T14:32:20.916+01	2019-10-17T15:36:22.660+01	2019-10-17	Maniema	kindu	lumbulumbu_centre_de_santé		10MAN	Communuaté		Négatif	Oui	16	10MAN16	19		Femme	Mariage ou union libre	Elève/Etudiant	Catholique	Primaire	MAN	superieur ou egale à 10	Bas		Non	Non	Non	Non		Français	13:37:00.000+01		Oui	Oui	Oui	Oui	Oui	Oui	Oui	Oui	Oui	Non	Oui	Oui	Non	14:02:00.000+01	Oui
2019-10-11T13:18:05.561+01	2019-10-18T13:54:46.381+01	2019-10-11	Maniema	alunguli	sokolo_centre_de_santé		14MAN	Sur le site	CDV	Positif		12	14MAN12	25		Femme	Célibataire	Sans Emploi	Islam	Primaire	MAN	6 à 10	Moyen	Hommes	Non	Non	Non	Non		Swahili	11:45:00.000+01		Oui	Oui	Oui	Oui	Oui	Non	Oui	Oui	Oui	Non	Oui	Oui	Oui	12:00:00.000+01	Non
2019-10-14T10:23:14.980+01	2019-10-18T13:20:26.592+01	2019-10-14	Maniema	alunguli	sokolo_centre_de_santé		14MAN	Communuaté		Positif		02	14MAN02	45		Femme	Mariage ou union libre	Avec Emploi	Catholique	Primaire	MAN	1 à 5	Bas	Hommes	Oui	Oui	Oui	Non		Swahili	11:33:00.000+01		Oui	Oui	Oui	Oui	Oui	Oui	Oui	Oui	Oui	Oui	Oui	Oui	Oui	13:01:00.000+01	Oui
2019-10-14T12:32:27.998+01	2019-10-18T13:15:47.549+01	2019-10-14	Maniema	alunguli	sokolo_centre_de_santé		14MAN	Communuaté		Positif		01	14MAN01	20		Femme	Célibataire	Sans Emploi	Protestant	Primaire	MAN	1 à 5	Bas	Hommes	Oui	Oui	Oui	Non		Swahili	13:33:00.000+01		Oui	Oui	Oui	Oui	Oui	Oui	Oui	Oui	Oui	Oui	Oui	Oui	Oui	14:33:00.000+01	Oui		Oui
2019-10-15T13:37:50.936+01	2019-10-18T13:28:18.750+01	2019-10-15	Maniema	alunguli	sokolo_centre_de_santé		14MAN	Communuaté		Positif		06	14MAN06	36		Homme	Mariage ou union libre	Sans Emploi	Catholique	Non scolarisé	MAN	6 à 10	Moyen	Femmes	Oui	Oui	Oui			Swahili	14:43:00.000+01		Oui	Oui	Oui	Oui	Oui	Oui	Oui	Oui	Oui	Oui	Oui	Oui	Oui		Oui		Oui
2019-10-15T14:00:54.138+01	2019-10-18T13:48:52.657+01	2019-10-15	Maniema	alunguli	sokolo_centre_de_santé		14MAN	Communuaté		Positif		10	14MAN10	23		Femme	Célibataire	Avec Emploi	Protestant	Primaire	MAN	6 à 10	Moyen	Hommes	Oui	Oui	Oui	Non		Swahili	08:50:00.000+01		Oui	Oui	Oui	Oui	Oui	Oui	Oui	Oui	Oui	Non	Oui	Oui	Oui	09:50:00.000+01	Non
2019-10-16T09:45:45.203+01	2019-10-18T13:30:33.570+01	2019-10-16	Maniema	alunguli	sokolo_centre_de_santé		14MAN	Communuaté		Positif		07	14MAN07	29		Femme	Mariage ou union libre	Sans Emploi	Protestant	Secondaire	MAN	1 à 5	Bas	Hommes	Non	Non	Non	Non		Swahili	11:01:00.000+01		Oui	Oui	Oui	Oui	Oui	Oui	Oui	Oui	Oui	Oui	Oui	Oui	Oui	14:27:00.000+01	Oui		Oui
2019-10-16T10:44:46.574+01	2019-10-18T13:43:39.078+01	2019-10-16	Maniema	alunguli	sokolo_centre_de_santé		14MAN	Communuaté		Positif		09	14MAN09	43		Homme	Mariage ou union libre	Avec Emploi	Protestant	Primaire	MAN	6 à 10	Moyen	Femmes	Oui	Oui	Oui			Swahili	11:45:00.000+01		Oui	Oui	Oui	Oui	Oui	Oui	Oui	Oui	Oui	Oui	Oui	Oui	Non	12:02:00.000+01	Oui		Oui
2019-10-16T11:07:37.923+01	2019-10-18T13:22:05.671+01	2019-10-16	Maniema	alunguli	sokolo_centre_de_santé		14MAN	Communuaté		Positif		03	14MAN03	30		Femme	Divorcé (e ) ou séparé( e )	Avec Emploi	Islam	Secondaire	MAN	1 à 5	Bas	Hommes	Oui	Oui	Oui	Non		Français	13:13:00.000+01		Oui	Oui	Oui	Oui	Oui	Oui	Oui	Oui	Oui	Oui	Oui	Oui	Oui	14:22:00.000+01	Non
2019-10-16T12:27:16.327+01	2019-10-18T13:22:32.172+01	2019-10-16	Maniema	alunguli	sokolo_centre_de_santé		14MAN	Communuaté		Négatif	Oui	04	14MAN04	35		Homme	Célibataire	Avec Emploi		Supérieure ou universitaire	MAN	1 à 5	Bas	Femmes	Oui	Oui	Oui			Français	13:33:00.000+01		Oui	Oui	Oui	Oui	Oui	Oui	Oui	Oui	Oui	Oui	Oui	Oui	Oui	13:40:00.000+01	Oui		Oui
2019-10-16T12:54:11.195+01	2019-10-19T04:53:43.943+01	2019-10-16	Maniema	alunguli	sokolo_centre_de_santé		14MAN	Communuaté		Négatif	Oui	05	14MAN05	45		Femme	Divorcé (e ) ou séparé( e )	Sans Emploi	Islam	Secondaire	MAN	6 à 10	Moyen	Hommes	Oui	Oui	Oui	Non		Français	13:55:00.000+01		Oui	Oui	Oui	Oui	Oui	Oui	Oui	Oui	Oui	Oui	Oui	Oui	Oui		Oui		Oui
2019-10-17T07:56:11.045+01	2019-10-18T13:32:11.198+01	2019-10-17	Maniema	alunguli	sokolo_centre_de_santé		14MAN	Communuaté		Négatif	Oui	08	14MAN08	43		Femme	Mariage ou union libre	Avec Emploi	Catholique	Supérieure ou universitaire	MAN	superieur ou egale à 10	Elevé	Hommes	Oui	Oui	Oui	Non		Swahili	09:07:00.000+01		Oui	Oui	Oui	Oui	Oui	Oui	Oui	Oui	Oui	Oui	Oui	Oui	Oui	14:30:00.000+01	Oui		Oui
2019-10-17T09:06:23.924+01	2019-10-18T13:51:03.877+01	2019-10-17	Maniema	alunguli	sokolo_centre_de_santé		14MAN	Communuaté		Négatif	Oui	11	14MAN11	25		Femme	Mariage ou union libre	Avec Emploi	Protestant	Primaire	MAN	1 à 5	Bas	Hommes	Oui	Oui	Oui	Non		Swahili	10:06:00.000+01		Oui	Oui	Oui	Oui	Oui	Oui	Oui	Oui	Oui	Oui	Oui	Oui	Oui	12:41:00.000+01	Oui		Oui
2019-10-16T13:44:20.781+01:00	2019-10-21T09:12:14.147+01:00	2019-10-16	Kinshasa	masina_2	elonga_centre_de_santé	05KIN		Communuaté		Négatif	Oui	09	05KIN09	43		Homme	Veuf(ve)	Elève/Etudiant	Protestant	Secondaire	KIN	1 à 5	Bas	Femmes	Non	Non	Non			Français	09:49:00.000+01:00		Oui	Oui	Oui	Oui	Oui	Oui	Oui	Oui	Oui	Oui				09:50:00.000+01:00	Non
2019-10-17T12:11:41.602+01:00	2019-10-21T06:25:05.116+01:00	2019-10-17	Kinshasa	masina_2	elonga_centre_de_santé	05KIN		Communuaté		Négatif	Oui	10	05KIN10	40		Femme	Mariage ou union libre	Avec Emploi	Islam	Primaire	KIN	1 à 5	Bas	Hommes	Non	Non	Non	Oui		Lingala	12:15:00.000+01:00		Oui	Oui	Oui	Oui	Oui	Oui	Non	Oui	Oui	Oui				12:20:00.000+01:00	Oui		Oui
2019-10-17T12:29:49.468+01:00	2019-10-21T06:25:30.717+01:00	2019-10-17	Kinshasa	masina_2	elonga_centre_de_santé	05KIN		Communuaté		Négatif	Oui	12	05KIN12	34		Femme	Mariage ou union libre	Sans Emploi	Catholique	Secondaire	KIN	1 à 5	Bas	Hommes	Non	Non	Non	Non		Lingala	13:31:00.000+01:00		Oui	Oui	Oui	Oui	Oui	Oui	Oui	Oui	Oui	Oui	Oui	Oui	Oui	12:37:00.000+01:00	Oui		Oui
2019-10-17T12:43:56.456+01:00	2019-10-21T09:19:30.489+01:00	2019-10-17	Kinshasa	masina_2	elonga_centre_de_santé	05KIN		Communuaté		Négatif	Oui	11	05KIN11	33		Femme	Célibataire	Sans Emploi	Protestant	Secondaire	KIN	1 à 5	Bas	Hommes	Oui	Non	Non	Non		Français	11:45:00.000+01:00		Oui	Oui	Oui	Oui	Oui	Oui	Oui	Oui	Oui	Oui	Oui	Oui	Oui	11:50:00.000+01:00	Oui		Oui
2019-10-17T13:00:02.684+01:00	2019-10-21T06:25:46.648+01:00	2019-10-17	Kinshasa	masina_2	elonga_centre_de_santé	05KIN		Sur le site	DCIP	Positif		13	05KIN13	36		Femme	Mariage ou union libre	Avec Emploi	Protestant	Secondaire	KIN	1 à 5	Bas	Hommes	Non	Non	Non	Non		Français	13:02:00.000+01:00		Oui	Oui	Oui	Oui	Oui	Oui	Oui	Oui	Oui	Oui	Oui	Oui	Oui	13:03:00.000+01:00	Oui		Oui
2019-10-17T14:16:10.660+01:00	2019-10-21T09:07:33.539+01:00	2019-10-17	Kinshasa	masina_2	elonga_centre_de_santé	05KIN		Communuaté		Négatif	Oui	06	05KIN06	47		Homme	Mariage ou union libre	Sans Emploi	Catholique	Secondaire	KIN	1 à 5	Bas	Femmes	Non	Non	Non			Lingala	14:18:00.000+01:00		Oui	Oui	Oui	Oui	Oui	Oui	Oui	Oui	Oui	Oui	Oui	Oui	Oui	14:21:00.000+01:00	Non
2019-10-17T14:26:23.719+01:00	2019-10-21T09:16:47.890+01:00	2019-10-17	Kinshasa	masina_2	elonga_centre_de_santé	05KIN		Communuaté		Positif		08	05KIN08	39		Homme	Mariage ou union libre	Avec Emploi	Protestant	Secondaire	KIN	1 à 5	Bas	Femmes	Oui	Non	Non			Français	14:30:00.000+01:00		Oui	Oui	Oui	Oui	Oui	Oui	Oui	Oui	Oui	Oui	Oui	Oui	Oui	14:38:00.000+01:00	Oui		Oui
2019-10-17T15:24:25.752+01:00	2019-10-19T18:51:31.728+01:00	2019-10-17	Kinshasa	masina_2	elonga_centre_de_santé	05KIN		Communuaté		Positif		05	05KIN05	27		Femme	Célibataire	Sans Emploi	Catholique	Non scolarisé	KIN	1 à 5	Bas	Hommes	Non	Non	Non	Non		Lingala	11:25:00.000+01:00		Oui	Oui	Oui	Oui	Non	Oui	Non	Oui	Oui	Oui	Oui	Oui	Non	11:31:00.000+01:00	Oui		Oui
2019-10-17T15:34:55.962+01:00	2019-10-21T06:24:17.580+01:00	2019-10-17	Kinshasa	masina_2	elonga_centre_de_santé	05KIN		Communuaté		Positif		07	05KIN07	48		Homme	Mariage ou union libre	Sans Emploi	Islam	Secondaire	KIN	1 à 5	Bas	Femmes	Non	Non	Non			Lingala	10:36:00.000+01:00		Non	Oui	Oui	Oui	Oui	Oui	Oui	Oui	Oui	Oui	Oui	Oui	Oui	10:46:00.000+01:00	Oui		Oui
2019-10-21T06:32:59.524+01:00	2019-10-21T08:55:51.892+01:00	2019-10-21	Kinshasa	masina_2	elonga_centre_de_santé	05KIN		Sur le site	DCIP	Négatif	Oui	14	05KIN14	31		Femme	Célibataire	Sans Emploi	Protestant	Secondaire	KIN	1 à 5	Bas	Hommes	Oui	Non	Non	Non		Lingala	09:35:00.000+01:00		Oui	Non	Oui	Oui	Oui	Non	Oui	Oui	Oui	Oui	Oui	Oui	Oui	09:41:00.000+01:00	Oui		Oui
2019-10-21T09:47:12.933+01:00	2019-10-21T10:15:18.047+01:00	2019-10-21	Kinshasa	masina_2	elonga_centre_de_santé	05KIN		Sur le site	DCIP	Positif		17	05KIN17	47		Homme	Mariage ou union libre	Sans Emploi	Autres	Secondaire	KIN	superieur ou egale à 10	Elevé	Femmes	Non	Non	Non		Braham	Lingala	09:49:00.000+01:00		Oui	Oui	Oui	Oui	Oui	Oui	Oui	Oui	Oui	Oui	Oui	Oui	Oui	09:52:00.000+01:00	Non
2019-10-21T10:26:15.559+01:00	2019-10-21T10:35:48.010+01:00	2019-10-21	Kinshasa	masina_2	elonga_centre_de_santé	05KIN		Communuaté		Positif		15	05KIN15	27		Femme	Célibataire	Sans Emploi	Protestant	Secondaire	KIN	1 à 5	Bas	Hommes	Non	Non	Non	Non		Lingala	10:28:00.000+01:00		Oui	Oui	Oui	Oui	Oui	Non	Non	Non	Oui	Oui	Oui	Oui	Oui		Oui		Oui
2019-10-21T10:37:28.627+01:00	2019-10-21T10:46:28.883+01:00	2019-10-21	Kinshasa	masina_2	elonga_centre_de_santé	05KIN		Sur le site	DCIP	Négatif	Oui	16	05KIN16	20		Homme	Célibataire	Elève/Etudiant	Autres	Secondaire	KIN	superieur ou egale à 10	Elevé	Femmes	Non	Non	Non		Kimbunguiste	Français	10:47:00.000+01:00		Oui	Oui	Oui	Oui	Oui	Oui	Oui	Oui	Oui	Oui	Oui	Oui	Oui	10:47:00.000+01:00	Oui		Oui
2019-10-21T10:46:47.491+01:00	2019-10-21T10:54:47.202+01:00	2019-10-21	Kinshasa	masina_2	elonga_centre_de_santé	05KIN		Sur le site	DCIP	Négatif	Oui	18	05KIN18	19		Femme	Célibataire	Elève/Etudiant	Catholique	Secondaire	KIN	superieur ou egale à 10	Elevé	Hommes	Non	Non	Non	Non		Français	11:48:00.000+01:00		Oui	Oui	Oui	Oui	Oui	Oui	Oui	Oui	Oui	Oui	Oui	Oui	Oui	11:53:00.000+01:00	Non
2019-10-18T10:42:25.203+01:00	2019-10-18T10:53:10.609+01:00	2019-10-18	Maniema	alunguli	alunguli_hopital_général_de_ré		11MAN	Sur le site	DCIP	Positif		17	11MAN17	48		Homme	Mariage ou union libre	Avec Emploi	Protestant	Secondaire	MAN	1 à 5	Bas	Femmes	Oui	Non	Non			Français	09:30:00.000+01:00		Oui	Oui	Oui	Oui	Oui	Oui	Non	Oui	Non	Oui	Oui	Oui	Oui	09:41:00.000+01:00	Oui
2019-10-18T10:53:15.505+01:00	2019-10-18T11:04:26.984+01:00	2019-10-18	Maniema	alunguli	alunguli_hopital_général_de_ré		11MAN	Sur le site	DCIP	Négatif	Oui	18	11MAN18	46		Femme	Mariage ou union libre	Sans Emploi	Islam	Secondaire	MAN	1 à 5	Bas	Hommes	Non	Non	Non	Non		Français	09:55:00.000+01:00		Oui	Oui	Oui	Oui	Oui	Oui	Non	Oui	Non	Oui	Oui	Oui	Oui	10:06:00.000+01:00	Oui
2019-10-18T11:04:39.262+01:00	2019-10-18T11:14:55.800+01:00	2019-10-18	Maniema	alunguli	alunguli_hopital_général_de_ré		11MAN	Communuaté		Positif		19	11MAN19	35		Femme	Célibataire	Sans Emploi	Catholique	Secondaire	MAN	1 à 5	Bas	Hommes	Non	Non	Non	Non		Français	08:05:00.000+01:00		Oui	Oui	Oui	Oui	Oui	Oui		Non	Non	Oui	Oui	Oui	Oui	08:16:00.000+01:00	Oui
2019-10-18T11:15:01.569+01:00	2019-10-18T11:27:09.962+01:00	2019-10-18	Maniema	alunguli	alunguli_hopital_général_de_ré		11MAN	Communuaté		Négatif	Oui	20	11MAN20	49		Femme	Divorcé (e ) ou séparé( e )	Sans Emploi	Autres	Secondaire	MAN	1 à 5	Bas	Hommes	Oui	Non	Non	Non	Viens et vas	Français	10:30:00.000+01:00		Oui	Oui	Oui	Oui	Oui	Oui	Non	Oui	Non	Oui	Oui	Oui	Oui	10:40:00.000+01:00	Oui
2019-10-18T11:27:20.563+01:00	2019-10-18T11:39:20.629+01:00	2019-10-18	Maniema	alunguli	alunguli_hopital_général_de_ré		11MAN	Communuaté		Positif		21	11MAN21	34		Femme	Veuf(ve)	Sans Emploi	Autres	Secondaire	MAN	6 à 10	Moyen	Hommes	Non	Non	Non	Non	Viens et vois	Français	11:00:00.000+01:00		Oui	Oui	Oui	Oui	Oui	Oui	Non	Oui	Non	Oui	Oui	Oui	Oui	11:11:00.000+01:00	Oui
2019-10-18T11:39:25.808+01:00	2019-10-18T11:47:05.569+01:00	2019-10-18	Maniema	alunguli	alunguli_hopital_général_de_ré		11MAN	Sur le site	DCIP	Négatif	Oui	22	11MAN22	22		Homme	Célibataire	Elève/Etudiant	Islam	Secondaire	MAN	1 à 5	Bas	Femmes	Non	Non	Non			Français	11:40:00.000+01:00		Oui	Oui	Oui	Oui	Oui	Oui	Oui	Non	Non	Oui	Oui	Oui	Oui	11:50:00.000+01:00	Oui
2019-10-19T09:23:33.670+01:00	2019-10-19T09:35:34.967+01:00	2019-10-19	Maniema	alunguli	alunguli_hopital_général_de_ré		11MAN	Sur le site	DCIP	Positif		23	11MAN23	42		Femme	Veuf(ve)	Sans Emploi	Catholique	Secondaire	MAN	1 à 5	Bas	Hommes	Oui	Non	Non	Non		Français	08:30:00.000+01:00		Oui	Oui	Oui	Oui	Oui	Oui	Non	Oui	Non	Oui	Oui	Oui	Oui	08:40:00.000+01:00	Oui
2019-10-19T09:35:40.103+01:00	2019-10-19T09:51:07.118+01:00	2019-10-19	Maniema	alunguli	alunguli_hopital_général_de_ré		11MAN	Communuaté		Négatif	Oui	24	11MAN24	38		Homme	Divorcé (e ) ou séparé( e )	Sans Emploi	Autres	Secondaire	MAN	1 à 5	Bas	Femmes	Oui	Non	Non		Yerusalem	Français	08:55:00.000+01:00		Oui	Oui	Oui	Oui	Oui	Oui	Non	Oui	Non	Oui	Oui	Oui		09:12:00.000+01:00	Oui
2019-10-19T09:51:16.349+01:00	2019-10-19T10:04:34.646+01:00	2019-10-19	Maniema	alunguli	alunguli_hopital_général_de_ré		11MAN	Communuaté		Positif		25	11MAN25	45		Femme	Divorcé (e ) ou séparé( e )	Sans Emploi	Islam	Supérieure ou universitaire	MAN	1 à 5	Bas	Hommes	Oui	Non	Non	Non		Français	09:40:00.000+01:00		Oui	Oui	Oui	Oui	Oui	Oui	Non	Oui	Non	Oui	Oui	Oui	Oui	09:51:00.000+01:00	Oui
2019-10-19T10:04:45.080+01:00	2019-10-19T10:21:02.504+01:00	2019-10-19	Maniema	alunguli	alunguli_hopital_général_de_ré		11MAN	Sur le site	DCIP	Négatif	Oui	26	11MAN26	20		Femme	Célibataire	Elève/Etudiant	Autres	Secondaire	MAN	1 à 5	Bas	Hommes	Non	Non	Non	Non	Tabernacle	Français	10:10:00.000+01:00		Oui	Oui	Oui	Oui	Oui	Oui	Non	Oui	Non	Oui	Oui	Oui	Oui	10:21:00.000+01:00	Oui
2019-10-24T12:08:57.880+01:00	2019-10-24T12:53:05.292+01:00	2019-10-24	Maniema	alunguli	alunguli_hopital_général_de_ré		11MAN	Sur le site	DCIP	Positif		27	11MAN27	45		Femme	Divorcé (e ) ou séparé( e )	Sans Emploi	Autres	Secondaire	MAN	6 à 10	Moyen	Hommes	Non	Non	Non	Non	Viens et voir	Français	08:24:00.000+01:00		Oui	Oui	Oui	Oui	Oui	Oui	Non	Oui	Oui	Oui	Oui	Oui	Oui	08:34:00.000+01:00	Oui
2019-10-24T15:01:01.458+01:00	2019-10-24T15:09:42.014+01:00	2019-10-24	Maniema	alunguli	alunguli_hopital_général_de_ré		11MAN	Communuaté		Négatif	Oui	28	11MAN28	40		Homme	Mariage ou union libre	Sans Emploi	Protestant	Secondaire	MAN	1 à 5	Bas	Femmes	Non	Non	Non			Français	08:20:00.000+01:00		Oui	Oui	Oui	Oui	Oui	Oui	Non	Oui	Non	Oui	Oui	Oui	Oui	08:31:00.000+01:00	Oui
2019-10-24T15:27:08.077+01:00	2019-10-24T15:39:19.471+01:00	2019-10-24	Maniema	alunguli	alunguli_hopital_général_de_ré		11MAN	Sur le site	DCIP	Positif		29	11MAN29	21		Femme	Mariage ou union libre	Sans Emploi	Autres	Secondaire	MAN	1 à 5	Bas	Hommes	Oui	Non	Non	Non	KIMBUNGU	Français	08:50:00.000+01:00		Oui	Oui	Oui	Oui	Oui	Oui	Non	Oui	Non	Oui	Oui	Oui	Oui	09:00:00.000+01:00	Oui
2019-10-24T15:40:04.691+01:00	2019-10-24T15:47:50.091+01:00	2019-10-24	Maniema	alunguli	alunguli_hopital_général_de_ré		11MAN	Communuaté		Négatif	Oui	30	11MAN30	25		Femme	Divorcé (e ) ou séparé( e )	Sans Emploi	Islam	Secondaire	MAN	1 à 5	Bas	Hommes	Non	Non	Non	Non		Français	09:40:00.000+01:00		Oui	Oui	Oui	Oui	Oui	Oui	Non	Oui	Non	Oui	Oui	Oui	Oui	09:51:00.000+01:00	Oui
2019-10-24T22:10:41.711+01:00	2019-10-24T22:21:51.697+01:00	2019-10-24	Maniema	alunguli	alunguli_hopital_général_de_ré		11MAN	Sur le site	DCIP	Positif		31	11MAN31	33		Femme	Mariage ou union libre	Avec Emploi	Autres	Secondaire	MAN	1 à 5	Bas	Hommes	Non	Non	Non	Non	KITAWALA	Français	10:40:00.000+01:00		Oui	Oui	Oui	Oui	Oui	Oui	Non	Non	Non	Oui	Oui	Oui	Oui	10:51:00.000+01:00	Oui
2019-10-24T22:22:03.863+01:00	2019-10-24T22:37:43.144+01:00	2019-10-24	Maniema	alunguli	alunguli_hopital_général_de_ré		11MAN	Sur le site	DCIP	Négatif	Oui	32	11MAN32	35		Femme	Mariage ou union libre	Avec Emploi	Catholique	Supérieure ou universitaire	MAN	1 à 5	Bas	Hommes	Non	Non	Non	Non		Français	11:15:00.000+01:00		Oui	Oui	Oui	Oui	Oui	Oui	Non	Non	Non	Oui	Oui	Oui		11:25:00.000+01:00	Oui
2019-10-18T10:28:54.543+01	2019-10-18T10:48:28.697+01	2019-10-18	Maniema	alunguli	mikonde_centre_de_santé		13MAN	Sur le site	CDV	Positif		09	13MAN09	42		Homme	Divorcé (e ) ou séparé( e )	Avec Emploi	Autres	Secondaire	MAN	6 à 10	Moyen	Femmes	Non	Non	Non		Kimbangu	Swahili	09:00:00.000+01		Oui	Oui	Oui	Oui	Oui	Non	Non	Oui	Oui	Non	Oui	Oui	Non	09:22:00.000+01	Oui
2019-10-18T10:48:55.198+01	2019-10-18T11:31:25.991+01	2019-10-18	Maniema	alunguli	mikonde_centre_de_santé		13MAN	Sur le site	CDV	Positif		10	13MAN10	22		Femme	Célibataire	Sans Emploi	Protestant	Secondaire	MAN	1 à 5	Bas	Femmes	Non	Non	Non	Non		Swahili	10:30:00.000+01		Non	Oui	Oui	Oui	Oui	Non	Oui	Oui	Non	Oui	Oui	Oui	Non	10:54:00.000+01	Oui		Oui
2019-10-18T11:31:32.824+01	2019-10-18T11:42:25.211+01	2019-10-18	Maniema	alunguli	mikonde_centre_de_santé		13MAN	Sur le site	Relais communautaire	Positif		11	13MAN11	26		Homme	Célibataire	Elève/Etudiant	Autres	Supérieure ou universitaire	MAN	1 à 5	Bas	Femmes	Non	Non	Non		Méthodiste	Français	12:30:00.000+01		Oui	Oui	Oui	Oui	Oui	Oui	Oui	Oui	Oui	Oui	Oui	Oui	Oui	12:48:00.000+01	Non
2019-10-18T11:43:03.264+01	2019-10-18T11:55:41.866+01	2019-10-18	Maniema	alunguli	mikonde_centre_de_santé		13MAN	Communuaté		Négatif	Oui	12	13MAN12	30		Femme	Célibataire	Avec Emploi	Protestant	Supérieure ou universitaire	MAN	1 à 5	Bas	Hommes	Non	Non	Non	Non		Français	13:59:00.000+01		Oui	Oui	Oui	Oui	Oui	Oui	Oui	Oui	Oui	Oui	Oui	Oui	Oui	14:13:00.000+01	Non
2019-10-21T08:28:35.209+01	2019-10-21T09:31:27.189+01	2019-10-21	Maniema	alunguli	mikonde_centre_de_santé		13MAN	Communuaté		Négatif	Oui	13	13MAN13	24		Femme	Mariage ou union libre	Sans Emploi	Protestant	Secondaire	MAN	1 à 5	Bas	Hommes	Non	Non	Non	Oui		Swahili	08:30:00.000+01		Oui	Oui	Oui	Oui	Oui	Oui	Non	Oui	Non	Oui	Oui	Oui	Non	08:55:00.000+01	Oui
2019-10-21T08:45:34.453+01	2019-10-21T09:35:27.666+01	2019-10-21	Maniema	alunguli	mikonde_centre_de_santé		13MAN	Sur le site	CDV	Négatif	Oui	14	13MAN14	18		Femme	Célibataire	Elève/Etudiant	Catholique	Secondaire	MAN	1 à 5	Bas	Hommes	Oui	Non	Non	Non		Français	10:47:00.000+01		Oui	Oui	Oui	Oui	Oui	Oui	Oui	Oui	Oui	Oui	Oui	Oui	Non	11:05:00.000+01	Oui
2019-10-21T08:55:09.324+01	2019-10-21T11:07:42.099+01	2019-10-21	Maniema	alunguli	mikonde_centre_de_santé		13MAN	Sur le site	Relais communautaire	Positif		15	13MAN15	26		Homme	Célibataire	Elève/Etudiant	Islam	Supérieure ou universitaire	MAN	6 à 10	Moyen	Femmes	Non	Non	Non			Français	13:07:00.000+01		Oui	Oui	Oui	Oui	Oui	Oui	Oui	Oui	Oui	Oui	Oui	Oui	Non	13:29:00.000+01	Oui
2019-10-21T11:07:48.012+01	2019-10-21T11:17:32.556+01	2019-10-21	Maniema	alunguli	mikonde_centre_de_santé		13MAN	Communuaté		Négatif	Oui	16	13MAN16	21		Homme	Célibataire	Elève/Etudiant	Protestant	Supérieure ou universitaire	MAN	6 à 10	Moyen	Femmes	Non	Non	Non			Français	09:10:00.000+01		Oui	Oui	Oui	Oui	Oui	Oui	Oui	Oui	Oui	Oui	Oui	Oui	Oui	09:42:00.000+01	Non
2019-10-21T11:18:25.873+01	2019-10-21T11:32:21.719+01	2019-10-21	Maniema	alunguli	mikonde_centre_de_santé		13MAN	Sur le site	Relais communautaire	Positif		17	13MAN17	32		Homme	Divorcé (e ) ou séparé( e )	Sans Emploi	Autres	Secondaire	MAN	1 à 5	Bas	Femmes	Oui	Non	Non		anglicane	Swahili	11:15:00.000+01		Oui	Oui	Oui	Non	Oui	Oui	Non	Oui	Non	Oui	Oui	Oui	Non	11:43:00.000+01	Oui
2019-10-21T11:40:06.583+01	2019-10-21T11:50:20.547+01	2019-10-21	Maniema	alunguli	mikonde_centre_de_santé		13MAN	Sur le site	CDV	Négatif	Oui	18	13MAN18	33		Femme	Mariage ou union libre	Avec Emploi	Catholique	Supérieure ou universitaire	MAN	1 à 5	Bas	Hommes	Non	Non	Non	Oui		Swahili	07:15:00.000+01		Oui	Oui	Oui	Oui	Oui	Oui	Oui	Oui	Oui	Oui	Oui	Oui	Non	07:38:00.000+01	Oui
2019-10-21T11:50:38.351+01	2019-10-21T12:05:13.877+01	2019-10-21	Maniema	alunguli	mikonde_centre_de_santé		13MAN	Communuaté		Positif		19	13MAN19	41		Femme	Célibataire	Sans Emploi	Protestant	Secondaire	MAN	1 à 5	Bas	Hommes	Non	Non	Non	Non		Swahili	08:46:00.000+01		Oui	Oui	Oui	Non	Non	Oui	Non	Non	Non	Non	Oui	Oui	Non	09:16:00.000+01	Oui
2019-10-21T12:05:42.728+01	2019-10-23T11:53:14.060+01	2019-10-21	Maniema	alunguli	mikonde_centre_de_santé		13MAN	Communuaté		Négatif	Oui	20	13MAN20	27		Homme	Célibataire	Avec Emploi	Catholique	Secondaire	MAN	6 à 10	Moyen	Femmes	Oui	Non	Non			Français	12:15:00.000+01		Oui	Oui	Oui	Oui	Oui	Oui	Oui	Oui	Oui	Non	Oui	Oui	Non	12:30:00.000+01	Oui
2019-10-23T11:53:20.451+01	2019-10-23T12:17:43.122+01	2019-10-23	Maniema	alunguli	mikonde_centre_de_santé		13MAN	Communuaté		Positif		21	13MAN21	29		Homme	Célibataire	Elève/Etudiant	Islam	Supérieure ou universitaire	MAN	1 à 5	Bas	Femmes	Non	Non	Non			Français	09:35:00.000+01		Oui	Oui	Oui	Oui	Oui	Oui	Oui	Oui	Non	Oui	Oui	Oui	Non	10:15:00.000+01	Oui
2019-10-24T09:45:40.626+01	2019-10-24T09:57:06.157+01	2019-10-24	Maniema	alunguli	mikonde_centre_de_santé		13MAN	Sur le site	CDV	Négatif	Oui	22	13MAN22	36		Femme	Mariage ou union libre	Avec Emploi	Catholique	Secondaire	MAN	1 à 5	Bas	Hommes	Non	Non	Non	Oui		Français	15:30:00.000+01		Oui	Oui	Oui	Oui	Oui	Oui	Oui	Oui	Non	Oui	Oui	Oui	Non	16:09:00.000+01	Oui
2019-10-18T10:11:09.601+01:00	2019-10-18T10:43:17.641+01:00	2019-10-18	Maniema	kindu	kasuku_2_centre_de_santé		12MAN	Communuaté		Positif		16	12MAN16	42		Homme	Divorcé (e ) ou séparé( e )	Sans Emploi	Protestant	Secondaire	MAN	1 à 5	Bas	Femmes	Oui	Non	Non			Swahili	09:14:00.000+01:00		Oui	Oui	Oui	Oui	Oui	Oui	Non	Oui	Non	Oui	Oui	Oui	Non	09:38:00.000+01:00	Oui		Oui
2019-10-18T10:43:28.623+01:00	2019-10-18T11:11:51.655+01:00	2019-10-18	Maniema	kindu	kasuku_2_centre_de_santé		12MAN	Communuaté		Négatif	Oui	17	12MAN17	30		Femme	Célibataire	Sans Emploi	Islam	Primaire	MAN	1 à 5	Bas	Hommes	Oui	Non	Non	Non		Swahili	10:40:00.000+01:00		Oui	Oui	Oui	Oui	Oui	Oui	Non	Non	Oui	Oui	Oui	Oui		11:00:00.000+01:00	Oui
2019-10-18T11:12:13.962+01:00	2019-10-18T11:53:29.156+01:00	2019-10-18	Maniema	kindu	kasuku_2_centre_de_santé		12MAN	Sur le site	PTME	Négatif	Oui	18	12MAN18	26		Femme	Mariage ou union libre	Sans Emploi	Catholique	Secondaire	MAN	1 à 5	Bas	Hommes	Non	Non	Non	Oui		Swahili	11:34:00.000+01:00			Oui	Oui	Oui	Non	Oui	Non	Non	Oui	Non	Oui	Oui	Oui	11:51:00.000+01:00	Oui
2019-10-18T11:55:03.203+01:00	2019-10-18T12:23:06.426+01:00	2019-10-18	Maniema	kindu	kasuku_2_centre_de_santé		12MAN	Communuaté		Positif		19	12MAN19	38		Homme	Divorcé (e ) ou séparé( e )	Elève/Etudiant	Catholique	Secondaire	MAN	1 à 5	Bas	Femmes	Oui	Non	Non			Français	13:09:00.000+01:00		Oui	Oui	Oui	Oui	Oui	Oui	Non	Oui	Oui	Oui	Oui	Oui	Non	13:28:00.000+01:00	Oui
2019-10-18T12:28:20.409+01:00	2019-10-18T12:53:14.417+01:00	2019-10-18	Maniema	kindu	kasuku_2_centre_de_santé		12MAN	Communuaté		Positif		20	12MAN20	34		Femme	Divorcé (e ) ou séparé( e )	Avec Emploi	Catholique	Secondaire	MAN	1 à 5	Bas	Hommes	Non	Non	Non	Non		Français	14:06:00.000+01:00		Oui	Oui	Oui	Oui	Oui	Oui	Non	Oui	Oui	Oui	Oui	Oui	Non	14:29:00.000+01:00	Oui
2019-10-19T10:51:54.282+01:00	2019-10-19T11:14:23.970+01:00	2019-10-19	Maniema	kindu	kasuku_2_centre_de_santé		12MAN	Communuaté		Négatif	Oui	21	12MAN21	20		Femme	Mariage ou union libre	Elève/Etudiant	Catholique	Secondaire	MAN	1 à 5	Bas	Hommes	Non	Non	Non	Oui		Swahili	09:03:00.000+01:00		Oui	Oui	Oui	Oui	Oui	Oui	Non	Non	Oui	Oui	Oui	Oui	Non	09:21:00.000+01:00	Oui
2019-10-19T11:15:50.587+01:00	2019-10-19T11:38:33.496+01:00	2019-10-19	Maniema	kindu	kasuku_2_centre_de_santé		12MAN	Communuaté		Négatif	Oui	22	12MAN22	24		Homme	Célibataire	Elève/Etudiant	Catholique	Secondaire	MAN	1 à 5	Bas	Femmes	Oui	Non	Non			Français	10:30:00.000+01:00		Oui	Oui	Oui		Oui	Oui	Oui	Oui	Oui	Oui	Oui	Oui	Oui	10:46:00.000+01:00	Oui
2019-10-19T11:38:48.762+01:00	2019-10-19T11:53:30.909+01:00	2019-10-19	Maniema	kindu	kasuku_2_centre_de_santé		12MAN	Communuaté		Positif		23	12MAN23	45		Femme	Divorcé (e ) ou séparé( e )	Sans Emploi	Catholique	Secondaire	MAN	1 à 5	Bas	Hommes	Non	Non	Non	Non		Swahili	11:23:00.000+01:00		Oui	Oui	Oui	Oui	Oui	Oui	Non	Oui	Oui	Non	Oui	Oui	Non	11:36:00.000+01:00	Oui
2019-10-21T11:07:37.403+01:00	2019-10-21T11:30:21.202+01:00	2019-10-21	Maniema	kindu	kasuku_2_centre_de_santé		12MAN	Communuaté		Négatif	Oui	24	12MAN24	22		Homme	Célibataire	Elève/Etudiant	Catholique	Secondaire	MAN	1 à 5	Bas	Femmes	Non	Non	Non			Français	09:44:00.000+01:00		Oui	Oui	Oui	Oui	Oui	Oui	Oui	Non	Oui	Oui	Oui	Oui	Oui	11:01:00.000+01:00	Oui
2019-10-21T11:30:35.190+01:00	2019-10-21T11:44:53.924+01:00	2019-10-21	Maniema	kindu	kasuku_2_centre_de_santé		12MAN	Communuaté		Positif		25	12MAN25	25		Homme	Divorcé (e ) ou séparé( e )	Avec Emploi	Protestant	Secondaire	MAN	1 à 5	Bas	Femmes	Non	Non	Non			Français	11:31:00.000+01:00		Oui	Oui	Oui	Oui	Oui	Oui	Oui	Oui	Oui	Oui	Oui	Oui	Oui	11:49:00.000+01:00	Oui
2019-10-21T11:45:28.063+01:00	2019-10-21T12:12:40.404+01:00	2019-10-21	Maniema	kindu	kasuku_2_centre_de_santé		12MAN	Communuaté		Négatif	Oui	26	12MAN26	41		Homme	Mariage ou union libre	Avec Emploi	Islam	Secondaire	MAN	1 à 5	Bas	Femmes	Oui	Non	Non			Swahili	13:06:00.000+01:00		Oui	Oui	Oui	Oui	Oui	Non	Non	Non	Oui	Oui	Oui	Oui	Oui	13:22:00.000+01:00	Oui		Oui
2019-10-22T09:46:54.361+01:00	2019-10-22T10:00:00.139+01:00	2019-10-22	Maniema	kindu	kasuku_2_centre_de_santé		12MAN	Communuaté		Positif		27	12MAN27	39		Femme	Divorcé (e ) ou séparé( e )	Avec Emploi	Islam	Secondaire	MAN	1 à 5	Bas	Hommes	Oui	Non	Non	Non		Français	08:50:00.000+01:00		Oui	Oui	Oui	Oui	Oui	Oui	Oui	Oui	Oui	Oui	Oui	Oui	Oui	09:10:00.000+01:00	Oui
2019-10-22T10:00:32.726+01:00	2019-10-22T10:22:42.932+01:00	2019-10-22	Maniema	kindu	kasuku_2_centre_de_santé		12MAN	Communuaté		Négatif	Oui	28	12MAN28	20		Homme	Célibataire	Elève/Etudiant	Catholique	Secondaire	MAN	1 à 5	Bas	Femmes	Non	Non	Non			Français	10:02:00.000+01:00		Oui	Oui	Oui	Oui	Oui	Oui	Non	Oui	Oui	Oui	Oui	Oui	Oui	10:18:00.000+01:00	Oui
2019-10-22T10:22:48.738+01:00	2019-10-22T10:57:25.970+01:00	2019-10-22	Maniema	kindu	kasuku_2_centre_de_santé		12MAN	Communuaté		Positif		29	12MAN29	43		Femme	Divorcé (e ) ou séparé( e )	Sans Emploi	Protestant	Secondaire	MAN	1 à 5	Bas	Hommes	Non	Non	Non	Non		Français	12:34:00.000+01:00		Oui	Oui	Oui	Oui	Oui	Oui	Oui	Oui	Oui	Oui	Oui	Oui	Oui	12:50:00.000+01:00	Oui
2019-10-22T10:58:58.147+01:00	2019-10-22T11:18:17.100+01:00	2019-10-22	Maniema	kindu	kasuku_2_centre_de_santé		12MAN	Communuaté		Négatif	Oui	30	12MAN30	21		Femme	Célibataire	Sans Emploi	Protestant	Secondaire	MAN	1 à 5	Bas	Hommes	Non	Non	Non			Français	13:02:00.000+01:00		Oui	Oui	Oui	Oui	Oui	Oui	Non	Oui	Oui	Oui	Oui	Oui	Oui	13:19:00.000+01:00	Oui
2019-10-20T09:58:00.791+01:00	2019-10-20T10:12:00.480+01:00	2019-10-20	Maniema	kindu	kindu_hôpital_général_de_référ		09MAN	Sur le site	CDV	Positif		17	09MAN17	18		Femme	Célibataire	Sans Emploi	Autres	Secondaire	MAN	1 à 5	Bas	Hommes	Non	Non	Non	Non	EGLISE DE REVEIL	Français	07:47:00.000+01:00		Oui	Oui	Oui	Oui	Oui	Non	Non	Oui	Non	Oui	Oui	Oui	Oui	08:20:00.000+01:00	Oui
2019-10-20T10:12:25.167+01:00	2019-10-20T10:23:30.952+01:00	2019-10-20	Maniema	kindu	kindu_hôpital_général_de_référ		09MAN	Sur le site	CDV	Positif		18	09MAN18	37		Homme	Célibataire	Avec Emploi	Islam	Secondaire	MAN	1 à 5	Bas	Femmes	Non	Non	Non			Swahili	10:00:00.000+01:00		Oui	Oui	Oui	Oui	Oui	Non	Non	Oui	Non	Oui	Oui	Oui	Oui	10:30:00.000+01:00	Oui
2019-10-20T10:24:14.121+01:00	2019-10-20T10:35:14.817+01:00	2019-10-20	Maniema	kindu	kindu_hôpital_général_de_référ		09MAN	Sur le site	CDV	Négatif	Oui	19	09MAN19	43		Femme	Célibataire	Sans Emploi	Catholique	Primaire	MAN	1 à 5	Bas	Hommes	Non	Non	Non	Non		Swahili	11:00:00.000+01:00		Oui	Oui	Oui	Oui	Oui	Oui	Non	Oui	Oui	Non	Oui	Oui	Oui	11:31:00.000+01:00	Oui
2019-10-20T10:36:11.312+01:00	2019-10-20T10:47:13.438+01:00	2019-10-20	Maniema	kindu	kindu_hôpital_général_de_référ		09MAN	Sur le site	CDV	Positif		20	09MAN20	25		Femme	Mariage ou union libre	Sans Emploi	Autres	Primaire	MAN	1 à 5	Bas	Hommes	Non	Non	Non	Non	EGLISE DE REVEIL	Swahili	12:07:00.000+01:00		Oui	Oui	Oui	Oui	Non	Non	Non	Oui	Non	Oui	Oui	Oui	Oui	12:39:00.000+01:00	Oui
2019-10-20T10:47:48.728+01:00	2019-10-20T10:58:43.423+01:00	2019-10-20	Maniema	kindu	kindu_hôpital_général_de_référ		09MAN	Sur le site	CDV	Négatif	Oui	21	09MAN21	23		Homme	Mariage ou union libre	Avec Emploi	Catholique	Primaire	MAN	1 à 5	Bas	Femmes	Oui	Non	Non			Swahili	13:33:00.000+01:00		Oui	Oui	Oui	Oui	Oui	Oui	Non	Oui	Non	Oui	Oui	Oui	Oui	14:00:00.000+01:00	Oui
2019-10-22T06:36:29.095+01:00	2019-10-22T06:48:43.707+01:00	2019-10-22	Maniema	kindu	kindu_hôpital_général_de_référ		09MAN	Sur le site	CDV	Positif		22	09MAN22	42		Homme	Mariage ou union libre	Sans Emploi	Autres	Secondaire	MAN	1 à 5	Bas	Femmes	Non	Non	Non		KIMBANGUISTE	Swahili	07:45:00.000+01:00		Oui	Oui	Oui	Oui	Oui	Non	Non	Oui	Non	Oui	Oui	Oui	Oui	08:30:00.000+01:00	Oui
2019-10-22T06:49:44.717+01:00	2019-10-22T07:02:12.996+01:00	2019-10-22	Maniema	kindu	kindu_hôpital_général_de_référ		09MAN	Sur le site	CDV	Positif		23	09MAN23	18		Femme	Célibataire	Sans Emploi	Autres	Secondaire	MAN	1 à 5	Bas	Hommes	Non	Non	Non	Non	EGLISE DE REVEIL	Swahili	09:00:00.000+01:00		Oui	Oui	Oui	Oui	Oui	Oui	Non	Oui	Non	Oui	Oui	Oui	Non	09:31:00.000+01:00	Oui
2019-10-22T07:03:09.566+01:00	2019-10-22T07:15:22.529+01:00	2019-10-22	Maniema	kindu	kindu_hôpital_général_de_référ		09MAN	Sur le site	CDV	Positif		24	09MAN24	46		Femme	Mariage ou union libre	Avec Emploi	Protestant	Primaire	MAN	1 à 5	Bas	Hommes	Non	Non	Non	Non		Swahili	10:15:00.000+01:00		Oui	Oui	Oui	Oui	Oui	Non	Non	Oui	Non	Oui	Oui	Oui	Non	10:45:00.000+01:00	Oui
2019-10-22T07:16:22.494+01:00	2019-10-22T07:27:59.822+01:00	2019-10-22	Maniema	kindu	kindu_hôpital_général_de_référ		09MAN	Sur le site	CDV	Positif		25	09MAN25	30		Femme	Célibataire	Avec Emploi	Islam	Secondaire	MAN	1 à 5	Bas	Hommes	Non	Non	Non	Non		Swahili	11:30:00.000+01:00		Oui	Oui	Oui	Oui	Non	Non	Non	Oui	Non	Oui	Oui	Oui	Oui	12:04:00.000+01:00	Oui
2019-10-22T07:28:30.054+01:00	2019-10-22T07:40:13.529+01:00	2019-10-22	Maniema	kindu	kindu_hôpital_général_de_référ		09MAN	Sur le site	CDV	Négatif	Oui	26	09MAN26	28		Femme	Mariage ou union libre	Sans Emploi	Autres	Primaire	MAN	1 à 5	Bas	Hommes	Non	Non	Non	Non	EGLISE DE REVEIL	Swahili	12:33:00.000+01:00		Oui	Oui	Oui	Oui	Oui	Non	Non	Oui	Non	Oui	Oui	Oui	Oui	13:07:00.000+01:00	Oui
2019-10-22T07:40:41.934+01:00	2019-10-22T07:53:07.127+01:00	2019-10-22	Maniema	kindu	kindu_hôpital_général_de_référ		09MAN	Sur le site	CDV	Positif		2	09MAN2	25		Femme	Mariage ou union libre	Sans Emploi	Catholique	Primaire	MAN	1 à 5	Bas	Hommes	Oui	Non	Non	Non		Swahili	13:40:00.000+01:00		Oui	Oui	Oui	Oui	Oui	Non	Non	Oui	Non	Oui	Oui	Oui	Oui	14:17:00.000+01:00	Oui
2019-10-22T07:58:05.013+01:00	2019-10-22T08:21:47.330+01:00	2019-10-22	Maniema	kindu	kindu_hôpital_général_de_référ		09MAN	Sur le site	CDV	Négatif	Oui	28	09MAN28	38		Homme	Mariage ou union libre	Avec Emploi	Catholique	Primaire	MAN	1 à 5	Bas	Femmes	Oui	Non	Non			Swahili	14:40:00.000+01:00		Oui	Oui	Oui	Oui	Oui	Non	Non	Oui	Oui	Oui	Oui	Oui	Oui	15:20:00.000+01:00	Oui
2019-10-24T06:45:37.397+01:00	2019-10-24T06:57:42.055+01:00	2019-10-24	Maniema	kindu	kindu_hôpital_général_de_référ		09MAN	Sur le site	CDV	Négatif	Oui	29	09MAN29	24		Homme	Célibataire	Avec Emploi	Catholique	Secondaire	MAN	1 à 5	Bas	Femmes	Non	Non	Non			Français	07:30:00.000+01:00		Oui	Oui	Oui	Oui	Oui	Non	Non	Oui	Non	Oui	Oui	Oui	Oui	08:10:00.000+01:00	Oui
2019-10-24T07:14:48.226+01:00	2019-10-24T07:25:48.827+01:00	2019-10-24	Maniema	kindu	kindu_hôpital_général_de_référ		09MAN	Sur le site	CDV	Positif		30	09MAN30	34		Femme	Mariage ou union libre	Sans Emploi	Autres	Primaire	MAN	1 à 5	Bas	Hommes	Non	Non	Non	Non	EGLISE DE REVEIL	Swahili	08:57:00.000+01:00		Oui	Oui	Oui	Oui	Oui	Oui	Non	Oui	Non	Oui	Oui	Oui	Non	09:30:00.000+01:00	Oui
2019-10-24T07:26:55.171+01:00	2019-10-24T07:39:18.498+01:00	2019-10-24	Maniema	kindu	kindu_hôpital_général_de_référ		09MAN	Sur le site	CDV	Négatif	Oui	31	09MAN31	32		Homme	Célibataire	Sans Emploi	Autres	Secondaire	MAN	1 à 5	Bas	Femmes	Non	Non	Non		EGLISE DE REVEIL	Swahili	10:50:00.000+01:00		Oui	Oui	Oui	Oui	Oui	Non	Non	Oui	Non	Oui	Oui	Oui	Non	11:30:00.000+01:00	Oui
2019-10-24T11:49:25.700+01:00	2019-10-24T12:02:46.722+01:00	2019-10-24	Maniema	kindu	kindu_hôpital_général_de_référ		09MAN	Sur le site	CDV	Négatif	Oui	32	09MAN32	27		Femme	Célibataire	Avec Emploi	Autres	Secondaire	MAN	1 à 5	Bas	Hommes	Non	Non	Non	Non	EGLISE DE REVEIL	Français	12:10:00.000+01:00		Oui	Oui	Oui	Oui	Oui	Non	Non	Oui	Non	Oui	Oui	Oui	Oui	12:39:00.000+01:00	Oui
2019-10-24T12:03:47.261+01:00	2019-10-24T12:14:52.774+01:00	2019-10-24	Maniema	kindu	kindu_hôpital_général_de_référ		09MAN	Sur le site	CDV	Négatif	Oui	33	09MAN33	21		Femme	Célibataire	Avec Emploi	Catholique	Primaire	MAN	6 à 10	Moyen	Hommes	Oui	Non	Non	Non		Swahili	13:30:00.000+01:00		Oui	Oui	Oui	Oui	Oui	Non	Non	Oui	Non	Oui	Oui	Oui	Oui	14:10:00.000+01:00	Oui
2019-10-24T12:15:56.622+01:00	2019-10-24T12:24:59.237+01:00	2019-10-24	Maniema	kindu	kindu_hôpital_général_de_référ		09MAN	Sur le site	CDV	Négatif	Oui	35	09MAN35	22		Femme	Mariage ou union libre	Avec Emploi	Catholique	Supérieure ou universitaire	MAN	1 à 5	Bas	Hommes	Non	Non	Non	Oui		Français	13:40:00.000+01:00		Oui	Oui	Oui	Oui	Oui	Oui	Oui	Oui	Oui	Oui	Oui	Oui	Oui	14:15:00.000+01:00	Non
2019-10-25T06:38:45.325+01:00	2019-10-25T06:47:31.297+01:00	2019-10-25	Maniema	kindu	kindu_hôpital_général_de_référ		09MAN	Sur le site	CDV	Positif		34	09MAN34	36		Femme	Mariage ou union libre	Sans Emploi	Protestant	Primaire	MAN	6 à 10	Moyen	Hommes	Oui	Non	Non	Oui		Swahili	07:47:00.000+01:00		Oui	Oui	Oui	Oui	Oui	Non	Non	Oui	Non	Oui	Oui	Oui	Non	08:30:00.000+01:00	Oui
2019-10-25T06:47:58.272+01:00	2019-10-25T06:58:02.257+01:00	2019-10-25	Maniema	kindu	kindu_hôpital_général_de_référ		09MAN	Sur le site	CDV	Négatif	Oui	36	09MAN36	24		Femme	Célibataire	Avec Emploi	Autres	Supérieure ou universitaire	MAN	1 à 5	Bas	Hommes	Non	Non	Non	Non	EGLISE DE REVEIL	Français	09:10:00.000+01:00		Oui	Oui	Oui	Oui	Oui	Oui	Oui	Oui	Oui	Oui	Oui	Oui	Oui	09:53:00.000+01:00	Non
2019-10-25T06:58:44.644+01:00	2019-10-25T07:07:25.480+01:00	2019-10-25	Maniema	kindu	kindu_hôpital_général_de_référ		09MAN	Sur le site	CDV	Positif		37	09MAN37	22		Femme	Célibataire	Sans Emploi	Autres	Secondaire	MAN	1 à 5	Bas	Hommes	Non	Non	Non	Non	EGLISE DE REVEIL	Swahili	10:32:00.000+01:00		Oui	Oui	Oui	Oui	Oui	Oui	Oui	Oui	Oui	Oui	Oui	Oui	Oui	11:03:00.000+01:00	Oui
2019-10-17T15:21:55.334+01	2019-10-17T15:41:58.843+01	2019-10-17	Kinshasa	ndjili	bomoi_centre_de_santé	03KIN		Sur le site	PTME	Positif		03	03KIN03	28		Femme	Mariage ou union libre	Elève/Etudiant	Protestant	Supérieure ou universitaire	KIN	superieur ou egale à 10	Elevé	Hommes	Non	Non	Non	Oui		Français	15:23:00.000+01		Oui	Oui	Oui	Oui	Oui	Oui	Oui	Oui	Oui	Oui				15:30:00.000+01	Oui
2019-10-21T09:38:41.154+01	2019-10-21T10:13:20.647+01	2019-10-21	Kinshasa	ndjili	bomoi_centre_de_santé	03KIN		Sur le site	DCIP	Négatif	Oui	04	03KIN04	19		Homme	Célibataire	Elève/Etudiant	Protestant	Secondaire	KIN	1 à 5	Bas	Femmes	Non	Non	Non			Français	09:41:00.000+01		Oui	Non	Oui	Oui	Oui	Oui	Oui	Oui	Oui	Oui				09:48:00.000+01	Oui
2019-10-21T10:21:06.610+01	2019-10-21T10:52:13.497+01	2019-10-21	Kinshasa	ndjili	bomoi_centre_de_santé	03KIN		Sur le site	DCIP	Positif		05	03KIN05	45		Homme	Mariage ou union libre	Avec Emploi	Protestant	Secondaire	KIN	1 à 5	Bas	Femmes	Non	Non	Non			Français	10:24:00.000+01		Oui	Oui	Oui	Oui	Oui	Oui	Oui	Oui	Oui	Oui				10:30:00.000+01	Oui
2019-10-21T10:58:25.563+01	2019-10-21T11:31:56.037+01	2019-10-21	Kinshasa	ndjili	bomoi_centre_de_santé	03KIN		Sur le site	DCIP	Positif		06	03KIN06	37		Femme	Célibataire	Sans Emploi	Autres	Supérieure ou universitaire	KIN	superieur ou egale à 10	Elevé	Hommes	Oui	Non	Non	Non	Réveil	Français	11:02:00.000+01		Oui	Oui	Oui	Oui	Oui	Oui	Oui	Oui	Oui	Oui				11:08:00.000+01	Oui
2019-10-21T12:55:14.905+01	2019-10-21T13:21:37.640+01	2019-10-21	Kinshasa	ndjili	bomoi_centre_de_santé	03KIN		Communuaté		Positif		07	03KIN07	31		Femme	Veuf(ve)	Sans Emploi	Autres	Secondaire	KIN	1 à 5	Bas	Hommes	Oui	Non	Non	Non	Réveil	Français	13:03:00.000+01		Oui	Oui	Oui	Oui	Oui	Oui	Oui	Oui	Oui	Oui				13:06:00.000+01	Oui
2019-10-22T10:13:44.654+01	2019-10-22T10:48:43.810+01	2019-10-22	Kinshasa	ndjili	bomoi_centre_de_santé	03KIN		Sur le site	DCIP	Négatif	Oui	08	03KIN08	26		Homme	Célibataire	Elève/Etudiant	Catholique	Secondaire	KIN	1 à 5	Bas	Femmes	Non	Non	Non			Français	10:15:00.000+01		Oui	Oui	Oui	Oui	Oui	Oui	Oui	Oui	Oui	Oui				10:22:00.000+01	Oui
2019-10-24T14:56:13.742+01	2019-10-24T15:10:31.570+01	2019-10-24	Kinshasa	ndjili	bomoi_centre_de_santé	03KIN		Sur le site	CDV	Négatif	Oui	09	03KIN09	20		Femme	Célibataire	Elève/Etudiant	Autres	Supérieure ou universitaire	KIN	1 à 5	Bas	Hommes	Non	Non	Non	Non	Réveil	Français	08:55:00.000+01		Oui	Oui	Oui	Oui	Oui	Oui	Oui	Oui	Oui	Oui	Oui	Oui	Oui	09:04:00.000+01	Oui
2019-10-24T15:10:38.537+01	2019-10-24T15:19:52.490+01	2019-10-24	Kinshasa	ndjili	bomoi_centre_de_santé	03KIN		Communuaté		Positif		10	03KIN10	48		Femme	Mariage ou union libre	Sans Emploi	Catholique	Secondaire	KIN	1 à 5	Bas	Hommes	Oui	Non	Non	Non		Lingala	09:28:00.000+01		Oui	Oui	Oui	Oui	Oui	Oui	Oui	Oui	Oui	Oui	Oui	Oui	Oui	09:33:00.000+01	Oui
2019-10-24T15:20:01.752+01	2019-10-24T15:29:58.519+01	2019-10-24	Kinshasa	ndjili	bomoi_centre_de_santé	03KIN		Communuaté		Positif		11	03KIN11	43		Femme	Mariage ou union libre	Sans Emploi	Protestant	Secondaire	KIN	1 à 5	Bas	Hommes	Non	Non	Non	Non		Lingala	10:10:00.000+01		Oui	Oui	Oui	Oui	Oui	Oui	Oui	Oui	Oui	Oui				10:13:00.000+01	Oui
2019-10-24T15:30:03.269+01	2019-10-24T15:36:38.686+01	2019-10-24	Kinshasa	ndjili	bomoi_centre_de_santé	03KIN		Communuaté		Positif		12	03KIN12	48		Homme	Mariage ou union libre	Avec Emploi	Catholique	Secondaire	KIN	1 à 5	Bas	Femmes	Non	Non	Non			Lingala	10:30:00.000+01		Oui	Oui	Oui	Oui	Oui	Oui	Oui	Oui	Oui	Oui				10:32:00.000+01	Oui
2019-10-24T15:36:49.223+01	2019-10-24T15:44:22.973+01	2019-10-24	Kinshasa	ndjili	bomoi_centre_de_santé	03KIN		Communuaté		Positif		13	03KIN13	42		Femme	Célibataire	Sans Emploi	Protestant	Secondaire	KIN	superieur ou egale à 10	Elevé	Hommes	Non	Non	Non	Non		Lingala	11:40:00.000+01		Oui	Oui	Oui	Oui	Oui	Oui	Oui	Oui	Oui	Oui				11:43:00.000+01	Oui
2019-10-25T13:29:35.112+01	2019-10-25T13:37:32.128+01	2019-10-25	Kinshasa	ndjili	bomoi_centre_de_santé	03KIN		Sur le site	DCIP	Positif		14	03KIN14	43		Homme	Mariage ou union libre	Sans Emploi	Autres	Supérieure ou universitaire	KIN	1 à 5	Bas	Femmes	Non	Non	Non		Réveil	Français	11:31:00.000+01		Oui	Oui	Oui	Oui	Oui	Oui	Oui	Oui	Oui	Oui	Oui	Oui	Oui	11:34:00.000+01	Oui
2019-10-28T12:23:09.061+01	2019-10-28T12:30:16.302+01	2019-10-28	Kinshasa	ndjili	bomoi_centre_de_santé	03KIN		Sur le site	DCIP	Négatif	Oui	15	03KIN15	29		Femme	Célibataire	Avec Emploi	Protestant	Secondaire	KIN	1 à 5	Bas	Hommes	Non	Non	Non	Non		Lingala	08:30:00.000+01		Oui	Oui	Oui	Oui	Oui	Oui	Oui	Oui	Oui	Oui	Oui	Oui	Oui	08:33:00.000+01	Oui
2019-10-28T12:50:56.770+01	2019-10-28T12:57:18.282+01	2019-10-28	Kinshasa	ndjili	bomoi_centre_de_santé	03KIN		Sur le site	DCIP	Négatif	Oui	16	03KIN16	25		Homme	Célibataire	Sans Emploi	Autres	Secondaire	KIN	1 à 5	Bas	Femmes	Non	Non	Non		Réveil	Français	09:50:00.000+01		Oui	Oui	Oui	Oui	Oui	Oui	Oui	Oui	Oui	Oui	Oui	Oui	Oui	09:53:00.000+01	Oui
2019-10-28T12:57:32.701+01	2019-10-28T13:05:38.042+01	2019-10-28	Kinshasa	ndjili	bomoi_centre_de_santé	03KIN		Sur le site	DCIP	Positif		17	03KIN17	40		Femme	Mariage ou union libre	Sans Emploi	Protestant	Secondaire	KIN	1 à 5	Bas	Hommes	Non	Non	Non	Non		Lingala	12:02:00.000+01		Oui	Oui	Oui	Oui	Oui	Oui	Oui	Oui	Oui	Oui	Oui	Oui	Oui	12:06:00.000+01	Oui
2019-10-28T13:05:48.991+01	2019-10-28T13:12:56.862+01	2019-10-28	Kinshasa	ndjili	bomoi_centre_de_santé	03KIN		Sur le site	DCIP	Négatif	Oui	18	03KIN18	27		Femme	Célibataire	Sans Emploi	Catholique	Supérieure ou universitaire	KIN	1 à 5	Bas	Hommes	Non	Non	Non	Non		Français	12:32:00.000+01		Oui	Oui	Oui	Oui	Oui	Oui	Oui	Oui	Oui	Oui	Oui	Oui	Oui	12:36:00.000+01	Oui
2019-10-28T14:24:37.961+01	2019-10-28T14:53:25.583+01	2019-10-28	Kinshasa	ndjili	bomoi_centre_de_santé	03KIN		Sur le site	DCIP	Positif		19	03KIN19	44		Femme	Mariage ou union libre	Sans Emploi	Autres	Secondaire	KIN	1 à 5	Bas	Hommes	Non	Non	Non	Non	Réveil	Français	13:30:00.000+01		Oui	Oui	Oui	Oui	Oui	Oui	Oui	Oui	Oui	Oui				13:33:00.000+01	Oui
2019-10-28T14:38:07.159+01	2019-10-28T14:50:50.587+01	2019-10-28	Kinshasa	ndjili	bomoi_centre_de_santé	03KIN		Sur le site	DCIP	Négatif	Oui	20	03KIN20	37		Femme	Mariage ou union libre	Sans Emploi	Protestant	Secondaire	KIN	1 à 5	Bas	Hommes	Non	Non	Non	Non		Français	14:40:00.000+01		Oui	Oui	Oui	Oui	Oui	Oui	Oui	Oui	Oui	Oui	Oui	Oui	Oui	14:43:00.000+01	Oui
2019-10-21T13:29:57.384+01:00	2019-10-29T07:15:58.487+01:00	2019-10-21	Kinshasa	masina_2	elonga_centre_de_santé	05KIN		Sur le site	DCIP	Positif		23	05KIN23	49		Homme	Mariage ou union libre	Avec Emploi	Catholique	Supérieure ou universitaire	KIN	1 à 5	Bas	Femmes	Oui	Non	Non			Français	13:33:00.000+01:00		Oui	Oui	Oui	Oui	Oui	Oui	Oui	Oui	Oui	Oui	Oui	Oui	Oui	13:42:00.000+01:00	Non
2019-10-22T09:31:35.652+01:00	2019-10-29T12:05:31.456+01:00	2019-10-22	Kinshasa	masina_2	elonga_centre_de_santé	05KIN		Sur le site	DCIP	Positif		21	05KIN21	47		Femme	Divorcé (e ) ou séparé( e )	Sans Emploi	Autres	Supérieure ou universitaire	KIN	1 à 5	Bas	Hommes	Non	Non	Non	Non	12 ap0tre	Lingala	09:33:00.000+01:00		Non	Non	Oui	Oui	Non	Non	Non	Oui	Oui	Oui	Oui	Oui	Oui	09:46:00.000+01:00	Oui		Oui
2019-10-22T09:45:22.257+01:00	2019-10-22T10:07:51.597+01:00	2019-10-22	Kinshasa	masina_2	elonga_centre_de_santé	05KIN		Sur le site	DCIP	Négatif	Oui	22	05KIN22	42		Homme	Mariage ou union libre	Sans Emploi	Protestant	Secondaire	KIN	1 à 5	Bas	Femmes	Non	Non	Non			Français	10:52:00.000+01:00		Oui	Non	Oui	Oui	Oui	Oui	Oui	Oui	Oui	Oui	Oui	Oui	Oui	11:00:00.000+01:00	Oui		Oui
2019-10-22T10:11:43.264+01:00	2019-10-23T09:53:03.358+01:00	2019-10-22	Kinshasa	masina_2	elonga_centre_de_santé	05KIN		Sur le site	DCIP	Négatif	Oui	24	05KIN24	24		Femme	Mariage ou union libre	Sans Emploi	Catholique	Secondaire	KIN	1 à 5	Bas	Hommes	Non	Non	Non	Non		Lingala	09:46:00.000+01:00		Non	Non	Oui	Non	Non	Non	Oui	Oui	Oui	Oui	Oui	Oui	Oui	09:53:00.000+01:00	Oui		Oui
2019-10-23T09:53:16.490+01:00	2019-10-25T08:00:33.017+01:00	2019-10-23	Kinshasa	masina_2	elonga_centre_de_santé	05KIN		Communuaté		Négatif	Oui	26	05KIN26	19		Femme	Célibataire	Sans Emploi	Autres	Secondaire	KIN	1 à 5	Bas	Hommes	Oui	Non	Non	Non	Pentecote	Français	10:55:00.000+01:00		Oui	Oui	Oui	Oui	Oui	Oui	Oui	Oui	Oui	Oui				11:00:00.000+01:00	Non
2019-10-23T12:41:28.216+01:00	2019-10-29T07:02:01.772+01:00	2019-10-23	Kinshasa	masina_2	elonga_centre_de_santé	05KIN		Communuaté		Positif		25	05KIN25	49		Homme	Mariage ou union libre	Avec Emploi	Autres	Secondaire	KIN	1 à 5	Bas	Femmes	Non	Non	Non		Kimbunguiste	Lingala	09:42:00.000+01:00		Non	Non	Oui	Non	Oui	Non	Non	Oui	Oui	Oui	Oui	Oui	Oui	09:52:00.000+01:00	Oui		Oui
2019-10-24T12:11:24.743+01:00	2019-10-24T12:19:13.090+01:00	2019-10-24	Kinshasa	masina_2	elonga_centre_de_santé	05KIN		Communuaté		Négatif	Oui	28	05KIN28	22		Homme	Célibataire	Sans Emploi		Secondaire	KIN	6 à 10	Elevé		Non	Non	Non			Lingala	12:12:00.000+01:00															12:20:00.000+01:00	Oui		Oui
2019-10-28T12:47:58.662+01:00	2019-10-28T12:56:59.242+01:00	2019-10-28	Kinshasa	masina_2	elonga_centre_de_santé	05KIN		Communuaté		Négatif	Oui	30	05KIN30	31		Femme	Mariage ou union libre	Sans Emploi	Islam	Secondaire	KIN	1 à 5	Bas	Hommes	Non	Non	Non	Non		Lingala	12:46:00.000+01:00		Non	Non	Oui	Oui	Non	Non	Oui	Oui	Oui	Oui	Oui	Oui	Oui	12:59:00.000+01:00	Oui		Oui
2019-10-29T07:02:16.263+01:00	2019-10-29T07:13:30.705+01:00	2019-10-29	Kinshasa	masina_2	elonga_centre_de_santé	05KIN		Sur le site	DCIP	Négatif	Oui	32	05KIN32	46		Femme	Mariage ou union libre	Avec Emploi	Protestant	Supérieure ou universitaire	KIN	1 à 5	Bas	Hommes	Non	Non	Non	Non		Français	11:03:00.000+01:00		Oui	Oui	Oui	Oui	Oui	Oui	Oui	Oui	Oui	Oui	Oui	Oui	Oui	11:10:00.000+01:00	Non
2019-10-29T10:58:25.365+01:00	2019-10-29T11:28:52.883+01:00	2019-10-29	Kinshasa	masina_2	elonga_centre_de_santé	05KIN		Sur le site	DCIP	Positif		33	05KIN33	48		Homme	Mariage ou union libre	Sans Emploi	Protestant	Primaire	KIN	1 à 5	Bas	Femmes	Oui	Non	Non			Lingala	11:00:00.000+01:00		Oui	Non	Oui	Oui	Oui	Oui	Oui	Oui	Oui	Oui	Oui	Oui	Oui	11:06:00.000+01:00	Oui		Oui
2019-10-29T11:29:22.107+01:00	2019-10-29T11:42:04.753+01:00	2019-10-29	Kinshasa	masina_2	elonga_centre_de_santé	05KIN		Sur le site	DCIP	Négatif	Oui	34	05KIN34	40		Femme	Mariage ou union libre	Avec Emploi	Catholique	Secondaire	KIN	1 à 5	Bas		Non	Non	Non	Non		Lingala	11:35:00.000+01:00		Oui	Oui	Non	Oui	Oui	Oui	Oui	Non	Oui	Oui	Oui	Oui	Oui	11:41:00.000+01:00	Oui		Oui
2019-10-25T08:31:05.512+01:00	2019-10-29T12:27:42.458+01:00	2019-10-25	Kinshasa	masina_2	elonga_centre_de_santé	05KIN		Communuaté		Positif		19	05KIN19	46		Femme	Mariage ou union libre	Sans Emploi	Autres	Secondaire	KIN	1 à 5	Bas	Hommes	Non	Non	Non	Non	Pentecote	Lingala	09:33:00.000+01:00		Non	Non	Oui	Oui	Oui	Oui	Oui	Oui	Oui	Oui	Oui	Oui	Oui	09:42:00.000+01:00	Oui		Oui
2019-10-21T14:35:49.995+01:00	2019-10-29T12:30:07.256+01:00	2019-10-21	Kinshasa	masina_2	elonga_centre_de_santé	05KIN		Sur le site	DCIP	Négatif	Oui	20	05KIN20	30		Femme	Célibataire	Sans Emploi	Protestant	Secondaire	KIN	superieur ou egale à 10	Elevé	Hommes	Non	Non	Non	Non		Lingala	14:37:00.000+01:00		Oui	Oui	Oui	Oui	Non	Oui	Oui	Oui	Oui	Oui	Oui	Oui	Oui	14:48:00.000+01:00	Oui		Oui
2019-10-26T10:26:07.710+01:00	2019-10-29T12:30:50.625+01:00	2019-10-26	Kinshasa	masina_2	elonga_centre_de_santé	05KIN		Sur le site	DCIP	Positif		27	05KIN27	40		Femme	Mariage ou union libre	Sans Emploi	Islam	Secondaire	KIN	1 à 5	Bas	Hommes	Non	Non	Non	Non		Lingala	10:29:00.000+01:00		Non	Non	Oui	Oui	Oui	Oui	Oui	Oui	Oui	Non	Oui	Oui	Oui	10:52:00.000+01:00	Oui		Oui
2019-10-29T06:40:47.001+01:00	2019-10-29T12:34:13.130+01:00	2019-10-29	Kinshasa	masina_2	elonga_centre_de_santé	05KIN		Sur le site	CDV	Positif		31	05KIN31	49		Femme	Veuf(ve)	Sans Emploi	Autres	Non scolarisé	KIN	6 à 10	Moyen	Hommes	Non	Non	Non	Non	Chrétienne	Lingala	10:43:00.000+01:00		Oui	Oui	Oui	Non	Oui	Non	Oui	Oui	Oui	Oui	Oui	Oui	Oui	10:50:00.000+01:00	Oui		Oui
2019-10-23T13:36:05.546+01:00	2019-10-29T12:45:26.275+01:00	2019-10-23	Kinshasa	masina_2	elonga_centre_de_santé	05KIN		Communuaté		Positif		29	05KIN29	28		Femme	Célibataire	Elève/Etudiant	Protestant	Secondaire	KIN	1 à 5	Bas	Hommes	Non	Non	Non	Non		Lingala	10:21:00.000+01:00		Non	Oui	Non	Non	Oui	Non	Non	Oui	Oui	Oui	Oui	Oui	Oui	12:44:00.000+01:00	Oui		Oui
2019-10-08T13:53:27.781+01:00	2019-10-22T13:35:50.628+01:00	2019-10-08	Kinshasa	lingwala	hp_de_kalembelembe_centre_hosp	04KIN		Sur le site	CDV	Positif		01	04KIN01	44		Homme	Mariage ou union libre	Avec Emploi	Catholique	Secondaire	KIN	1 à 5	Bas	Femmes	Oui	Oui	Non			Français	14:39:00.000+01:00		Oui	Oui	Oui	Oui	Oui	Oui	Oui	Oui	Oui	Oui	Oui	Oui	Oui	14:45:00.000+01:00	Oui		Oui
2019-10-10T13:24:31.615+01:00	2019-10-21T14:08:11.938+01:00	2019-10-10	Kinshasa	lingwala	hp_de_kalembelembe_centre_hosp	04KIN		Sur le site	CDV	Positif		02	04KIN02	30		Homme	Célibataire	Avec Emploi	Protestant	Supérieure ou universitaire	KIN	superieur ou egale à 10	Elevé		Oui	Oui	Non			Lingala	13:37:00.000+01:00		Oui	Oui	Oui	Oui	Oui	Non	Oui	Oui	Oui	Oui	Oui	Oui	Non	13:55:00.000+01:00	Oui		Oui
2019-10-16T13:20:34.936+01:00	2019-10-21T14:08:48.199+01:00	2019-10-16	Kinshasa	lingwala	hp_de_kalembelembe_centre_hosp	04KIN		Sur le site	CDV	Négatif	Oui	03	04KIN03	35		Femme	Mariage ou union libre	Sans Emploi	Catholique	Primaire	KIN	1 à 5	Bas	Hommes	Oui	Oui	Non	Non		Lingala	13:24:00.000+01:00		Oui	Oui	Oui	Oui	Non	Non	Oui	Oui	Oui	Oui	Oui	Oui	Non	13:26:00.000+01:00	Oui		Oui
2019-10-16T14:15:48.340+01:00	2019-10-21T14:09:14.992+01:00	2019-10-16	Kinshasa	lingwala	hp_de_kalembelembe_centre_hosp	04KIN		Sur le site	CDV	Négatif	Oui	04	04KIN04	20		Femme	Célibataire	Sans Emploi	Protestant	Non scolarisé	KIN	1 à 5	Bas	Hommes	Oui	Oui	Non	Non		Lingala	14:24:00.000+01:00		Non	Non	Oui	Oui	Non	Non	Oui	Oui	Oui	Oui	Oui	Oui	Oui	14:26:00.000+01:00	Oui
2019-10-17T12:51:38.319+01:00	2019-10-22T12:55:31.012+01:00	2019-10-17	Kinshasa	lingwala	hp_de_kalembelembe_centre_hosp	04KIN		Sur le site	CDV	Positif		05	04KIN05	42		Femme	Veuf(ve)	Avec Emploi	Autres	Primaire	KIN	1 à 5	Bas	Hommes	Non	Non	Non		Réveil	Lingala	13:29:00.000+01:00		Non	Oui	Oui	Oui	Oui	Oui	Oui	Oui	Oui	Oui	Oui	Oui	Oui	13:30:00.000+01:00	Oui		Oui
2019-10-21T13:03:35.277+01:00	2019-10-22T13:43:02.337+01:00	2019-10-21	Kinshasa	lingwala	hp_de_kalembelembe_centre_hosp	04KIN		Sur le site	DCIP	Négatif	Oui	06	04KIN06	21		Femme	Célibataire	Sans Emploi	Catholique	Secondaire	KIN	6 à 10	Moyen		Non	Non	Non	Non		Lingala	13:06:00.000+01:00		Oui	Oui	Oui	Oui	Non	Non	Oui	Oui	Oui	Oui	Oui	Oui	Non	13:07:00.000+01:00	Non
2019-10-21T13:18:46.116+01:00	2019-10-22T13:43:21.239+01:00	2019-10-21	Kinshasa	lingwala	hôpital_vijana_centre_hospital	04KIN		Sur le site	CDV	Positif		08	04KIN08	42		Homme	Divorcé (e ) ou séparé( e )	Avec Emploi	Autres	Secondaire	KIN	1 à 5	Bas	Femmes	Non	Non	Non		Réveil	Swahili	13:33:00.000+01:00		Oui	Oui	Oui	Oui	Oui	Non	Oui	Oui	Oui	Oui	Oui	Oui	Oui	13:35:00.000+01:00	Non
2019-10-21T13:52:22.256+01:00	2019-10-22T13:50:06.294+01:00	2019-10-21	Kinshasa	lingwala	hôpital_vijana_centre_hospital	04KIN		Sur le site	CDV	Négatif	Oui	09	04KIN09	29		Femme	Célibataire	Sans Emploi	Autres	Supérieure ou universitaire	KIN	1 à 5	Bas	Hommes	Non	Non	Non	Non	Réveil	Lingala	14:18:00.000+01:00		Oui	Oui	Oui	Oui	Oui	Oui	Non	Oui	Oui	Oui	Oui	Oui	Oui	14:21:00.000+01:00	Oui		Oui
2019-10-21T14:37:31.845+01:00	2019-10-22T12:55:07.852+01:00	2019-10-21	Kinshasa	lingwala	hp_de_kalembelembe_centre_hosp	07KIN		Sur le site		Positif		07	07KIN07	22		Femme	Mariage ou union libre	Sans Emploi	Catholique	Secondaire	KIN	1 à 5	Bas	Hommes	Oui	Oui	Oui			Lingala	14:46:00.000+01:00		Oui	Oui	Oui	Oui	Oui	Oui	Oui	Oui	Oui	Oui	Oui	Oui	Oui	14:47:00.000+01:00	Oui
2019-10-23T08:16:49.469+01:00	2019-10-23T11:21:41.820+01:00	2019-10-23	Kinshasa	lingwala	hp_de_kalembelembe_centre_hosp	04KIN		Sur le site	CDV	Négatif	Oui	10	04KIN10	33		Homme	Célibataire	Avec Emploi	Autres	Supérieure ou universitaire	KIN	1 à 5	Bas	Femmes	Non	Non	Non		Reveil	Français	08:20:00.000+01:00		Oui	Oui		Oui	Oui	Non	Oui	Oui	Oui	Oui	Oui	Oui	Oui	08:22:00.000+01:00	Non
2019-10-24T12:56:55.564+01:00	2019-10-25T13:54:35.605+01:00	2019-10-24	Kinshasa	lingwala	autre	04KIN		Sur le site	PTME	Positif		11	04KIN11	20		Femme	Célibataire	Sans Emploi	Autres	Non scolarisé	KIN	6 à 10	Moyen	Hommes	Non	Non	Non	Non	Reveil	Lingala	12:16:00.000+01:00		Non	Non	Oui	Oui	Non	Non	Oui	Oui	Oui	Oui	Oui	Oui	Non	12:17:00.000+01:00	Oui		Oui
2019-10-25T12:43:07.586+01:00	2019-10-25T13:40:44.957+01:00	2019-10-25	Kinshasa	lingwala	autre	04KIN		Sur le site	PTME	Positif		12	04KIN12	18		Femme	Célibataire	Sans Emploi	Autres	Primaire	KIN	superieur ou egale à 10	Elevé		Non	Non	Non	Oui	Reveil	Lingala	12:47:00.000+01:00		Non	Non	Oui	Oui	Non	Non	Oui	Oui	Oui	Oui	Oui	Oui	Non	12:54:00.000+01:00	Oui		Oui
2019-10-28T12:30:43.037+01:00	2019-10-28T12:50:00.793+01:00	2019-10-28	Kinshasa	lingwala	hp_de_kalembelembe_centre_hosp	04KIN		Sur le site	CDV	Négatif	Oui	13	04KIN13	38		Femme	Célibataire	Sans Emploi	Autres	Supérieure ou universitaire	KIN	superieur ou egale à 10	Elevé		Oui	Non	Non	Non	Reveil	Français	12:39:00.000+01:00		Oui	Non	Oui	Oui	Oui	Oui	Oui	Oui	Oui	Oui	Oui	Oui	Non	12:40:00.000+01:00	Oui		Oui
2019-10-28T12:50:12.819+01:00	2019-10-28T13:00:06.255+01:00	2019-10-28	Kinshasa	lingwala	hp_de_kalembelembe_centre_hosp	04KIN		Sur le site	CDV	Négatif	Oui	14	04KIN14	45		Homme	Célibataire	Avec Emploi	Catholique	Secondaire	KIN	6 à 10	Moyen		Oui	Oui	Non			Lingala	12:55:00.000+01:00		Oui	Oui	Oui	Oui	Oui	Oui	Oui	Oui	Oui	Oui	Oui	Oui	Oui	12:55:00.000+01:00	Non
2019-10-28T13:01:17.640+01:00	2019-10-28T13:10:42.931+01:00	2019-10-28	Kinshasa	lingwala	autre	04KIN		Sur le site	DCIP	Positif		15	04KIN15	25		Homme	Célibataire	Elève/Etudiant	Islam	Secondaire	KIN	1 à 5	Bas	Femmes	Non	Non	Non			Lingala	13:04:00.000+01:00		Oui	Non	Oui	Oui	Oui	Oui	Oui	Oui	Oui	Oui				13:06:00.000+01:00	Oui		Oui
2019-10-28T13:11:01.748+01:00	2019-10-28T13:22:00.583+01:00	2019-10-28	Kinshasa	lingwala	autre	04KIN		Communuaté		Négatif	Oui	16	04KIN16	20		Homme	Célibataire	Elève/Etudiant	Catholique	Secondaire	KIN	1 à 5	Bas	Femmes	Non	Non	Non			Français	13:15:00.000+01:00		Oui	Oui	Oui	Oui	Oui	Oui	Oui	Oui	Oui	Oui				13:16:00.000+01:00	Oui		Oui
2019-10-28T14:55:20.426+01:00	2019-10-28T15:05:59.401+01:00	2019-10-28	Kinshasa	lingwala	autre	04KIN		Sur le site	DCIP	Positif		17	04KIN17	49		Homme	Mariage ou union libre	Sans Emploi	Catholique	Supérieure ou universitaire	KIN	1 à 5	Bas		Non	Non	Non			Français	14:59:00.000+01:00		Oui	Oui	Oui	Oui	Oui	Oui	Oui	Oui	Oui	Oui	Oui	Oui	Oui	14:58:00.000+01:00	Oui		Oui
2019-10-29T10:26:02.026+01:00	2019-10-29T10:34:55.197+01:00	2019-10-29	Kinshasa	lingwala	autre	04KIN		Sur le site	DCIP	Négatif	Oui	18	04KIN18	39		Femme	Mariage ou union libre	Sans Emploi	Catholique	Secondaire	KIN	1 à 5	Bas	Hommes	Oui	Non	Non	Non		Lingala	10:28:00.000+01:00		Oui	Oui	Oui	Oui	Oui	Oui	Oui	Oui	Oui	Oui				10:31:00.000+01:00	Oui		Oui
2019-10-29T20:27:23.635+01:00	2019-10-29T23:19:16.496+01:00	2019-10-29	Kinshasa	lingwala	autre	04KIN		Sur le site	CDV	Positif		19	04KIN19	47		Homme	Veuf(ve)	Avec Emploi	Catholique	Supérieure ou universitaire	KIN	6 à 10	Moyen		Non	Non	Non			Français	20:29:00.000+01:00		Oui	Oui	Oui	Oui	Non	Non	Oui	Oui	Oui	Oui	Oui	Oui	Oui	20:33:00.000+01:00	Oui		Oui
2019-10-29T23:19:27.211+01:00	2019-10-29T23:35:54.565+01:00	2019-10-29	Kinshasa	lingwala	hp_de_kalembelembe_centre_hosp	04KIN		Sur le site	DCIP	Positif		20	04KIN20	41		Homme	Mariage ou union libre	Sans Emploi	Autres	Secondaire	KIN	1 à 5	Bas	Femmes	Non	Non	Non		Reveil	Swahili	23:22:00.000+01:00		Non	Non	Oui	Oui	Non	Non	Oui	Oui	Oui	Non	Oui	Oui	Non	23:26:00.000+01:00	Oui		Oui
2019-10-29T23:36:19.565+01:00	2019-10-29T23:52:42.044+01:00	2019-10-29	Kinshasa	lingwala	autre	04KIN		Sur le site	Relais communautaire	Positif		21	04KIN21	36		Homme	Célibataire	Sans Emploi	Autres	Non scolarisé	KIN	6 à 10	Moyen	Femmes	Oui	Non	Non		Témoin de jeova	Lingala	23:42:00.000+01:00		Non	Non	Oui	Oui	Non	Non	Oui	Oui	Oui	Non	Oui	Oui	Non	23:44:00.000+01:00	Oui		Oui
2019-10-30T09:13:29.278+01:00	2019-10-30T09:29:37.851+01:00	2019-10-30	Kinshasa	lingwala	autre	04KIN		Sur le site	CDV	Négatif	Oui	22	04KIN22	29		Femme	Célibataire	Sans Emploi	Catholique	Non scolarisé	KIN	1 à 5	Bas	Hommes	Non	Non	Non	Non		Lingala	09:15:00.000+01:00		Non	Oui	Oui	Oui	Non	Non	Oui	Oui	Oui	Non	Oui	Oui	Non	09:20:00.000+01:00	Oui		Oui
2019-10-30T09:46:40.281+01:00	2019-10-30T09:56:28.445+01:00	2019-10-30	Kinshasa	lingwala	hp_de_kalembelembe_centre_hosp	04KIN		Communuaté		Négatif	Oui	23	04KIN23	22		Homme	Célibataire	Sans Emploi	Autres	Primaire	KIN	1 à 5	Bas	Femmes	Non	Non	Non		Branamiste	Lingala	09:48:00.000+01:00		Oui	Non	Oui	Oui	Non	Non	Oui	Oui	Oui	Oui	Oui	Oui	Oui	09:51:00.000+01:00	Oui		Oui
2019-10-30T09:56:42.439+01:00	2019-10-30T10:04:07.634+01:00	2019-10-30	Kinshasa	lingwala	hp_de_kalembelembe_centre_hosp	04KIN		Communuaté		Négatif	Oui	24	04KIN24	26		Homme	Célibataire	Elève/Etudiant	Catholique	Supérieure ou universitaire	KIN	6 à 10	Moyen		Non	Non	Non			Français	09:58:00.000+01:00		Oui	Oui	Oui	Oui	Oui	Oui	Oui	Oui	Oui	Oui	Oui	Oui	Oui	09:00:00.000+01:00	Oui
2019-10-28T11:02:55.683+01	2019-10-30T16:49:59.869+01	2019-10-28	Kinshasa	kintambo	kimia_centre_de_santé	07KIN		Sur le site	DCIP	Positif		07	07KIN07	31		Homme	Célibataire	Sans Emploi	Protestant	Supérieure ou universitaire	KIN	superieur ou egale à 10	Elevé	Femmes	Non	Non	Non			Français	09:00:00.000+01		Oui	Oui	Oui	Oui	Oui	Oui	Oui	Oui	Oui	Oui	Oui	Oui	Oui	09:00:00.000+01	Non
2019-10-28T14:06:35.425+01	2019-10-30T16:55:38.930+01	2019-10-28	Kinshasa	kintambo	kimia_centre_de_santé	07KIN		Sur le site	DCIP	Positif		08	07KIN08	40		Femme	Mariage ou union libre	Sans Emploi	Catholique	Secondaire	KIN	1 à 5	Bas	Hommes	Oui	Oui	Non	Non		Lingala	10:05:00.000+01		Oui	Oui	Oui	Oui	Oui	Oui	Oui	Oui	Oui	Oui	Oui	Oui	Oui	10:05:00.000+01	Non
2019-10-28T14:17:26.995+01	2019-10-30T17:07:22.014+01	2019-10-28	Kinshasa	kintambo	kimia_centre_de_santé	07KIN		Sur le site	DCIP	Positif		09	07KIN09	31		Homme	Célibataire	Sans Emploi	Catholique	Supérieure ou universitaire	KIN	1 à 5	Bas	Femmes	Oui	Oui	Non			Lingala	10:40:00.000+01		Oui	Oui	Oui	Oui	Oui	Oui	Oui	Oui	Oui	Oui	Oui	Oui	Oui	11:00:00.000+01	Non
2019-10-29T21:52:20.108+01	2019-10-30T17:30:22.651+01	2019-10-29	Kinshasa	kintambo	kimia_centre_de_santé	07KIN		Sur le site	DCIP	Positif		10	07KIN10	44		Femme	Divorcé (e ) ou séparé( e )	Sans Emploi	Catholique	Secondaire	KIN	1 à 5	Bas	Hommes	Oui	Oui	Non	Non		Lingala	09:40:00.000+01		Oui	Oui	Oui	Oui	Oui	Oui	Oui	Oui	Oui	Oui	Oui	Oui	Oui	09:55:00.000+01	Non
2019-10-29T22:08:52.013+01	2019-10-30T17:19:24.738+01	2019-10-29	Kinshasa	kintambo	kimia_centre_de_santé	07KIN		Sur le site	DCIP	Positif		11	07KIN11	48		Femme	Veuf(ve)	Sans Emploi	Catholique	Secondaire	KIN	6 à 10	Moyen	Hommes	Oui	Oui	Non	Non		Lingala	10:15:00.000+01		Oui	Oui	Oui	Oui	Oui	Oui	Oui	Oui	Oui	Oui	Oui	Oui	Oui	10:30:00.000+01	Non
2019-10-30T17:31:46.827+01	2019-10-30T17:40:41.164+01	2019-10-30	Kinshasa	kintambo	kimia_centre_de_santé	07KIN		Sur le site	DCIP	Positif		12	07KIN12	46		Femme	Mariage ou union libre	Sans Emploi	Protestant	Supérieure ou universitaire	KIN	1 à 5	Bas	Hommes	Oui	Oui	Non	Non		Lingala	08:30:00.000+01		Oui	Oui	Oui	Oui	Oui	Oui	Oui	Oui	Oui	Oui	Oui	Oui	Oui	08:40:00.000+01	Non
2019-10-30T17:42:02.814+01	2019-10-30T17:51:58.514+01	2019-10-30	Kinshasa	kintambo	kimia_centre_de_santé	07KIN		Sur le site	DCIP	Positif		13	07KIN13	36		Femme	Célibataire	Sans Emploi	Protestant	Secondaire	KIN	1 à 5	Bas	Hommes	Oui	Oui	Non	Non		Lingala	09:30:00.000+01		Oui	Oui	Oui	Oui	Oui	Oui	Oui	Oui	Oui	Oui	Oui	Oui	Oui	09:45:00.000+01	Non
2019-10-30T17:52:11.282+01	2019-10-30T18:01:04.164+01	2019-10-30	Kinshasa	kintambo	kimia_centre_de_santé	07KIN		Sur le site	DCIP	Positif		14	07KIN14	49		Homme	Mariage ou union libre	Sans Emploi	Catholique	Secondaire	KIN	1 à 5	Bas	Femmes	Oui	Oui	Non			Lingala	08:54:00.000+01		Oui	Oui	Oui	Oui	Oui	Oui	Oui	Oui	Oui	Oui	Oui	Oui	Oui	09:10:00.000+01	Non
2019-10-30T18:01:29.032+01	2019-10-30T18:09:59.172+01	2019-10-30	Kinshasa	kintambo	kimia_centre_de_santé	07KIN		Sur le site	DCIP	Positif		15	07KIN15	44		Femme	Mariage ou union libre	Sans Emploi	Autres	Secondaire	KIN	1 à 5	Bas	Hommes	Oui	Oui	Non	Non	Groupe de réveil	Lingala	09:05:00.000+01		Oui	Oui	Oui	Oui	Oui	Oui	Oui	Oui	Oui	Oui	Oui	Oui	Oui	09:18:00.000+01	Non
2019-10-30T18:10:29.910+01	2019-10-30T18:18:30.406+01	2019-10-30	Kinshasa	kintambo	kimia_centre_de_santé	07KIN		Sur le site	DCIP	Positif		16	07KIN16	40		Femme	Mariage ou union libre	Sans Emploi	Catholique	Secondaire	KIN	1 à 5	Bas	Hommes	Oui	Oui	Non	Non		Lingala	10:10:00.000+01		Oui	Oui	Oui	Oui	Oui	Oui	Oui	Oui	Oui	Oui	Oui	Oui	Oui	10:22:00.000+01	Non
2019-10-30T18:18:44.295+01	2019-10-30T18:24:59.760+01	2019-10-30	Kinshasa	kintambo	kimia_centre_de_santé	07KIN		Sur le site	DCIP	Positif		17	07KIN17	33		Femme	Célibataire	Sans Emploi	Catholique	Secondaire	KIN	1 à 5	Bas	Hommes	Oui	Oui	Non	Non		Lingala	11:20:00.000+01		Oui	Oui	Oui	Oui	Oui	Oui	Oui	Oui	Oui	Oui	Oui	Oui	Oui	11:30:00.000+01	Non
2019-10-30T18:25:24.496+01	2019-10-30T18:32:56.996+01	2019-10-30	Kinshasa	kintambo	kimia_centre_de_santé	07KIN		Sur le site	DCIP	Positif		18	07KIN18	18		Femme	Célibataire	Elève/Etudiant	Catholique	Secondaire	KIN	superieur ou egale à 10	Elevé		Oui	Oui	Non	Non		Lingala	11:30:00.000+01		Oui	Oui	Oui	Oui	Oui	Oui	Oui	Oui	Oui	Oui	Oui	Oui	Oui	11:40:00.000+01	Non
2019-10-31T08:00:33.162+01	2019-10-31T08:10:14.095+01	2019-10-31	Kinshasa	kintambo	kimia_centre_de_santé	07KIN		Sur le site	DCIP	Négatif	Oui	19	07KIN19	48		Femme	Mariage ou union libre	Avec Emploi	Catholique	Secondaire	KIN	1 à 5	Bas	Hommes	Oui	Oui	Non	Non		Lingala	08:35:00.000+01		Oui	Oui	Oui	Oui	Oui	Oui	Oui	Oui	Oui	Oui	Oui	Oui	Oui	08:45:00.000+01	Non
2019-10-31T08:11:47.415+01	2019-10-31T08:19:43.709+01	2019-10-31	Kinshasa	kintambo	kimia_centre_de_santé	07KIN		Sur le site	CDV	Négatif	Oui	20	07KIN20	37		Femme	Mariage ou union libre	Sans Emploi	Autres	Secondaire	KIN	1 à 5	Bas	Hommes	Oui	Oui	Non	Non	Groupe de reveil	Lingala	09:05:00.000+01		Oui	Oui	Oui	Oui	Oui	Oui	Oui	Oui	Oui	Oui	Oui	Oui	Oui	09:15:00.000+01	Non
2019-10-31T08:20:32.168+01	2019-10-31T08:29:03.190+01	2019-10-31	Kinshasa	kintambo	kimia_centre_de_santé	07KIN		Sur le site	CDV	Négatif	Oui	21	07KIN21	19		Homme	Célibataire	Sans Emploi	Catholique	Secondaire	KIN	6 à 10	Moyen		Oui	Oui	Non			Lingala	08:23:00.000+01		Oui	Oui	Oui	Oui	Oui	Oui	Oui	Oui	Oui	Oui	Oui	Oui	Oui	08:33:00.000+01	Non
2019-10-31T08:29:20.710+01	2019-10-31T08:36:30.372+01	2019-10-31	Kinshasa	kintambo	kimia_centre_de_santé	07KIN		Sur le site	CDV	Négatif	Oui	22	07KIN22	21		Femme	Célibataire	Elève/Etudiant	Protestant	Supérieure ou universitaire	KIN	1 à 5	Bas	Femmes	Oui	Oui	Non	Non		Lingala	08:30:00.000+01		Oui	Oui	Oui	Oui	Oui	Oui	Oui	Oui	Oui	Oui	Oui	Oui	Oui	08:40:00.000+01	Non
2019-10-31T08:37:09.333+01	2019-10-31T08:46:36.134+01	2019-10-31	Kinshasa	kintambo	kimia_centre_de_santé	07KIN		Sur le site	CDV	Négatif	Oui	23	07KIN23	40		Femme	Célibataire	Sans Emploi	Catholique	Secondaire	KIN	1 à 5	Bas	Hommes	Oui	Oui	Non	Non		Lingala	10:00:00.000+01		Oui	Oui	Oui	Oui	Oui	Oui	Oui	Oui	Oui	Oui	Oui	Oui	Oui	10:10:00.000+01	Non
2019-10-31T08:47:13.707+01	2019-10-31T08:55:39.696+01	2019-10-31	Kinshasa	kintambo	kimia_centre_de_santé	07KIN		Sur le site	CDV	Négatif	Oui	24	07KIN24	18		Femme	Célibataire	Sans Emploi	Protestant	Secondaire	KIN	superieur ou egale à 10	Elevé		Oui	Oui	Non	Non		Lingala	08:00:00.000+01		Oui	Oui	Oui	Oui	Oui	Oui	Oui	Oui	Oui	Oui	Oui	Oui	Oui	08:10:00.000+01	Oui		Oui
2019-10-31T08:56:13.361+01	2019-10-31T09:03:43.956+01	2019-10-31	Kinshasa	kintambo	kimia_centre_de_santé	07KIN		Sur le site	CDV	Négatif	Oui	25	07KIN25	24		Homme	Célibataire	Sans Emploi	Catholique	Secondaire	KIN	1 à 5	Bas	Femmes	Oui	Oui	Non			Lingala	09:00:00.000+01		Oui	Oui	Oui	Oui	Oui	Oui	Oui	Oui	Oui	Oui	Oui	Oui	Oui	09:10:00.000+01	Non
2019-10-31T09:04:06.255+01	2019-10-31T09:12:12.599+01	2019-10-31	Kinshasa	kintambo	kimia_centre_de_santé	07KIN		Sur le site	CDV	Négatif	Oui	26	07KIN26	30		Femme	Célibataire	Sans Emploi	Autres	Secondaire	KIN	1 à 5	Bas	Hommes	Oui	Oui	Non	Non	Groupe de reveil	Lingala	12:05:00.000+01		Oui	Oui	Oui	Oui	Oui	Oui	Oui	Oui	Oui	Oui	Oui	Oui	Oui	12:15:00.000+01	Oui		Oui
2019-10-31T09:12:26.849+01	2019-10-31T09:23:11.497+01	2019-10-31	Kinshasa	kintambo	kimia_centre_de_santé	07KIN		Sur le site	CDV	Négatif	Oui	27	07KIN27	28		Homme	Célibataire	Elève/Etudiant	Catholique	Supérieure ou universitaire	KIN	1 à 5	Bas	Femmes	Oui	Oui	Non			Lingala	09:00:00.000+01		Oui	Oui	Oui	Oui	Oui	Oui	Oui	Oui	Oui	Oui	Oui	Oui	Oui	09:10:00.000+01	Oui		Oui
2019-10-31T09:23:55.862+01	2019-10-31T09:31:23.250+01	2019-10-31	Kinshasa	kintambo	kimia_centre_de_santé	07KIN		Sur le site	CDV	Négatif	Oui	28	07KIN28	36		Homme	Mariage ou union libre	Avec Emploi	Protestant	Supérieure ou universitaire	KIN	1 à 5	Bas	Femmes	Oui	Oui	Non			Français	12:00:00.000+01		Oui	Oui	Oui	Oui	Oui	Oui	Oui	Oui	Oui	Oui	Oui	Oui	Oui	12:10:00.000+01	Oui		Oui
2019-10-31T09:31:52.161+01	2019-10-31T09:39:51.984+01	2019-10-31	Kinshasa	kintambo	kimia_centre_de_santé	07KIN		Sur le site	CDV	Négatif	Oui	29	07KIN29	48		Femme	Mariage ou union libre	Avec Emploi	Autres	Secondaire	KIN	1 à 5	Bas		Oui	Oui	Non	Non	Groupe de reveil	Lingala	13:30:00.000+01		Oui	Oui	Oui	Oui	Oui	Oui	Oui	Oui	Oui	Oui	Oui	Oui	Oui	13:40:00.000+01	Non
2019-10-31T09:40:18.768+01	2019-10-31T09:48:24.848+01	2019-10-31	Kinshasa	kintambo	kimia_centre_de_santé	07KIN		Sur le site	CDV	Négatif	Oui	30	07KIN30	20		Femme	Célibataire	Elève/Etudiant	Catholique	Secondaire	KIN	6 à 10	Moyen		Oui	Oui	Non	Non		Lingala	14:00:00.000+01		Oui	Oui	Oui	Oui	Oui	Oui	Oui	Oui	Oui	Oui	Oui	Oui	Oui	14:10:00.000+01	Oui		Oui
2019-10-31T09:48:57.201+01	2019-10-31T09:56:13.937+01	2019-10-31	Kinshasa	kintambo	kimia_centre_de_santé	07KIN		Sur le site	DCIP	Positif		31	07KIN31	33		Femme	Célibataire	Sans Emploi	Catholique	Secondaire	KIN	1 à 5	Bas	Hommes	Oui	Oui	Non	Non		Lingala	11:50:00.000+01		Oui	Oui	Oui	Oui	Oui	Oui	Oui	Oui	Oui	Oui	Oui	Oui	Oui	12:00:00.000+01	Oui		Oui
2019-10-31T09:56:52.174+01	2019-10-31T10:05:04.116+01	2019-10-31	Kinshasa	kintambo	kimia_centre_de_santé	07KIN		Sur le site	CDV	Négatif	Oui	32	07KIN32	34		Homme	Célibataire	Sans Emploi	Catholique	Secondaire	KIN	1 à 5	Bas	Femmes	Oui	Oui	Non			Lingala	14:00:00.000+01		Oui	Oui	Oui	Oui	Oui	Oui	Oui	Oui	Oui	Oui	Oui	Oui	Oui	14:10:00.000+01	Oui		Oui
2019-10-26T08:49:36.034+01	2019-10-26T12:27:16.988+01	2019-10-26	Maniema	alunguli	mikonde_centre_de_santé		13MAN	Sur le site	CDV	Positif		23	13MAN23	32		Homme	Divorcé (e ) ou séparé( e )	Avec Emploi	Protestant	Secondaire	MAN	1 à 5	Bas	Femmes	Non	Non	Non			Swahili	10:50:00.000+01		Oui	Oui	Oui	Oui	Oui	Oui	Non	Oui	Non	Oui	Oui	Oui	Non	11:22:00.000+01	Oui
2019-10-25T11:23:21.375+01:00	2019-10-25T11:40:23.319+01:00	2019-10-25	Maniema	kindu	kasuku_2_centre_de_santé		12MAN	Communuaté		Positif		31	12MAN31	38		Femme	Divorcé (e ) ou séparé( e )	Sans Emploi	Islam	Secondaire	MAN	1 à 5	Bas	Hommes	Non	Non	Non	Non		Swahili	10:31:00.000+01:00		Oui	Oui	Oui	Oui	Oui	Oui	Oui	Oui	Oui	Oui	Oui	Oui	Oui	10:49:00.000+01:00	Oui
2019-10-26T09:02:45.185+01	2019-10-26T12:30:45.910+01	2019-10-26	Maniema	alunguli	mikonde_centre_de_santé		13MAN	Communuaté		Positif		24	13MAN24	24		Femme	Célibataire	Sans Emploi	Autres	Secondaire	MAN	6 à 10	Moyen	Hommes	Non	Non	Non	Non	Celpa	Swahili	12:30:00.000+01		Oui	Non	Oui	Oui	Oui	Non	Non	Non	Non	Non	Oui	Oui	Non	12:44:00.000+01	Oui
2019-10-26T09:17:07.564+01	2019-10-26T12:58:26.996+01	2019-10-26	Maniema	alunguli	mikonde_centre_de_santé		13MAN	Sur le site	Relais communautaire	Positif		25	13MAN25	31		Homme	Célibataire	Avec Emploi	Protestant	Supérieure ou universitaire	MAN	1 à 5	Bas	Femmes	Non	Non	Non			Français	12:33:00.000+01		Oui	Oui	Oui	Oui	Oui	Oui	Oui	Oui	Oui	Oui	Oui	Oui	Oui	12:46:00.000+01	Non
2019-10-28T14:24:23.125+01	2019-10-26T13:47:14.504+01	2019-10-28	Maniema	alunguli	mikonde_centre_de_santé		13MAN	Communuaté		Négatif	Oui	26	13MAN26	30		Homme	Célibataire	Elève/Etudiant	Autres	Supérieure ou universitaire	MAN	1 à 5	Bas	Femmes	Non	Non	Non		Église de réveil	Français	13:01:00.000+01		Oui	Oui	Oui	Oui	Oui	Oui	Oui	Oui	Oui	Oui	Oui	Oui	Non	13:14:00.000+01	Oui
2019-10-28T14:38:14.314+01	2019-10-26T14:52:15.420+01	2019-10-28	Maniema	alunguli	mikonde_centre_de_santé		13MAN	Sur le site	CDV	Négatif	Oui	27	13MAN27	18		Homme	Célibataire	Sans Emploi	Protestant	Secondaire	MAN	1 à 5	Bas	Femmes	Oui	Non	Non			Swahili	13:52:00.000+01		Oui	Oui	Oui	Oui	Oui	Oui	Non	Oui	Oui	Oui	Oui	Oui	Non	14:15:00.000+01	Oui
2019-10-28T14:47:16.603+01	2019-10-26T15:55:19.462+01	2019-10-28	Maniema	alunguli	mikonde_centre_de_santé		13MAN	Sur le site	Relais communautaire	Négatif	Oui	28	13MAN28	19		Femme	Mariage ou union libre	Sans Emploi	Catholique	Secondaire	MAN	1 à 5	Bas	Hommes	Non	Non	Non	Non		Swahili	15:01:00.000+01		Oui	Non	Oui	Oui	Non	Non	Non	Oui	Non	Oui	Oui	Oui	Non	15:17:00.000+01	Oui
2019-10-25T11:40:27.293+01:00	2019-10-25T12:06:33.478+01:00	2019-10-25	Maniema	kindu	kasuku_2_centre_de_santé		12MAN	Sur le site	PTME	Négatif	Oui	32	12MAN32	27		Femme	Mariage ou union libre	Sans Emploi	Protestant	Primaire	MAN	1 à 5	Bas	Hommes	Non	Non	Non	Non		Swahili	13:42:00.000+01:00		Oui	Oui	Oui	Oui	Oui	Oui	Non	Oui	Oui	Oui	Oui	Oui	Non	13:58:00.000+01:00	Oui
2019-10-28T10:14:29.861+01:00	2019-10-28T10:33:45.129+01:00	2019-10-28	Maniema	kindu	kasuku_2_centre_de_santé		12MAN	Communuaté		Positif		33	12MAN33	34		Femme	Divorcé (e ) ou séparé( e )	Sans Emploi	Catholique	Secondaire	MAN	1 à 5	Bas	Hommes	Non	Non	Non	Non		Swahili	09:25:00.000+01:00		Oui	Oui	Oui	Oui	Oui	Oui	Oui	Oui	Oui	Oui	Oui	Oui	Oui	09:37:00.000+01:00	Oui
2019-10-28T10:33:48.733+01:00	2019-10-28T10:48:19.223+01:00	2019-10-28	Maniema	kindu	kasuku_2_centre_de_santé		12MAN	Communuaté		Négatif	Oui	34	12MAN34	25		Homme	Célibataire	Elève/Etudiant	Protestant	Secondaire	MAN	1 à 5	Bas	Femmes	Non	Non	Non			Français	10:38:00.000+01:00		Oui	Oui	Oui	Oui	Oui	Oui	Oui	Oui	Oui	Oui	Oui	Oui	Oui	10:54:00.000+01:00	Oui
2019-10-28T10:48:26.084+01:00	2019-10-28T11:04:38.459+01:00	2019-10-28	Maniema	kindu	kasuku_2_centre_de_santé		12MAN	Communuaté		Positif		35	12MAN35	42		Homme	Veuf(ve)	Sans Emploi	Islam	Secondaire	MAN	1 à 5	Bas	Femmes	Oui	Non	Non			Swahili	12:36:00.000+01:00		Oui	Oui	Oui	Oui	Oui	Oui	Non	Oui	Oui	Oui	Oui	Oui	Oui	12:49:00.000+01:00	Oui
2019-10-28T11:04:57.880+01:00	2019-10-28T11:39:16.375+01:00	2019-10-28	Maniema	kindu	kasuku_2_centre_de_santé		12MAN	Sur le site	PTME	Négatif	Oui	36	12MAN36	23		Femme	Mariage ou union libre	Elève/Etudiant	Catholique	Secondaire	MAN	1 à 5	Bas	Hommes	Non	Non	Non	Oui		Français	13:06:00.000+01:00		Oui	Oui	Oui	Oui	Oui	Oui	Oui	Oui	Oui	Oui	Oui	Oui	Oui	13:21:00.000+01:00	Oui		Oui
2019-10-28T15:01:24.604+01	2019-10-27T12:03:31.984+01	2019-10-28	Maniema	alunguli	mikonde_centre_de_santé		13MAN	Sur le site	CDV	Positif		29	13MAN29	22		Femme	Célibataire	Sans Emploi	Autres	Primaire	MAN	1 à 5	Bas	Hommes	Non	Non	Non	Non	Sans religion	Swahili	09:00:00.000+01		Oui	Oui	Oui	Oui	Non	Non	Non	Oui	Non	Oui	Oui	Oui	Non	09:22:00.000+01	Oui
2019-10-28T21:59:05.735+01	2019-10-27T14:12:58.236+01	2019-10-28	Maniema	alunguli	mikonde_centre_de_santé		13MAN	Sur le site	CDV	Positif		30	13MAN30	37		Femme	Divorcé (e ) ou séparé( e )	Sans Emploi	Protestant	Secondaire	MAN	1 à 5	Bas	Hommes	Non	Non	Non	Non		Swahili	10:39:00.000+01		Oui	Oui	Oui	Oui	Oui	Oui	Non	Oui	Oui	Oui	Oui	Oui	Non	11:10:00.000+01	Oui
2019-10-28T22:16:23.951+01	2019-10-28T14:15:04.052+01	2019-10-28	Maniema	alunguli	mikonde_centre_de_santé		13MAN	Communuaté		Positif		31	13MAN31	29		Femme	Mariage ou union libre	Sans Emploi	Islam	Primaire	MAN	1 à 5	Bas	Hommes	Non	Non	Non	Oui		Swahili	12:09:00.000+01		Oui	Non	Oui	Oui	Non	Oui	Non	Oui	Oui	Oui	Oui	Oui	Non	12:27:00.000+01	Oui
2019-10-28T22:31:17.147+01	2019-10-28T15:16:28.945+01	2019-10-28	Maniema	alunguli	mikonde_centre_de_santé		13MAN	Sur le site	DCIP	Positif		32	13MAN32	27		Homme	Divorcé (e ) ou séparé( e )	Avec Emploi	Islam	Secondaire	MAN	6 à 10	Moyen	Femmes	Non	Non	Non			Français	13:27:00.000+01		Oui	Oui	Oui	Oui	Oui	Oui	Oui	Oui	Oui	Oui	Oui	Oui	Non	13:45:00.000+01	Oui
2019-10-28T22:40:40.235+01	2019-10-28T16:29:18.345+01	2019-10-28	Maniema	alunguli	mikonde_centre_de_santé		13MAN	Communuaté		Positif		33	13MAN33	38		Homme	Divorcé (e ) ou séparé( e )	Sans Emploi	Autres	Primaire	MAN	6 à 10	Moyen	Femmes	Oui	Non	Non		Jésus est vivant	Swahili	15:05:00.000+01		Oui	Oui	Oui	Oui	Oui	Oui	Non	Non	Oui	Non	Oui	Oui	Non	15:22:00.000+01	Oui
2019-10-28T16:33:07.204+01	2019-10-28T17:34:25.453+01	2019-10-28	Maniema	alunguli	mikonde_centre_de_santé		13MAN	Sur le site	CDV	Négatif	Oui	34	13MAN34	20		Femme	Célibataire	Elève/Etudiant	Catholique	Supérieure ou universitaire	MAN	1 à 5	Bas	Hommes	Non	Non	Non	Non		Français	16:41:00.000+01		Oui	Oui	Oui	Oui	Oui	Oui	Oui	Oui	Oui	Oui	Oui	Oui	Oui	16:58:00.000+01	Non
2019-10-19T07:51:07.897+01	2019-10-19T08:18:48.298+01	2019-10-19	Maniema	alunguli	sokolo_centre_de_santé		14MAN	Communuaté		Positif		10	14MAN10	40		Homme	Mariage ou union libre	Avec Emploi	Catholique	Primaire	MAN	6 à 10	Moyen	Femmes	Oui	Oui	Oui			Swahili	08:00:00.000+01		Oui	Oui	Oui	Oui	Oui	Oui	Oui	Oui	Oui	Oui	Oui	Oui	Oui		Oui		Oui
2019-10-19T08:00:30.433+01	2019-10-19T08:23:34.511+01	2019-10-19	Maniema	alunguli	sokolo_centre_de_santé		14MAN	Communuaté		Négatif	Oui	11	14MAN11	32		Femme	Célibataire	Avec Emploi	Catholique	Secondaire	MAN	superieur ou egale à 10	Elevé	Hommes	Oui	Oui	Oui	Non		Lingala	08:55:00.000+01		Oui	Oui	Oui	Oui	Oui	Oui	Oui	Oui	Oui	Oui	Oui	Oui	Oui	09:45:00.000+01	Oui		Oui
2019-10-19T08:24:12.098+01	2019-10-19T08:33:56.134+01	2019-10-19	Maniema	alunguli	sokolo_centre_de_santé		14MAN	Communuaté		Positif		12	14MAN12	47		Homme	Mariage ou union libre	Avec Emploi	Islam	Secondaire	MAN	6 à 10	Moyen	Femmes	Oui	Oui	Oui			Français	09:47:00.000+01		Oui	Oui	Oui	Oui	Oui	Oui	Oui	Oui	Oui	Oui	Oui	Oui	Oui		Oui		Oui
2019-10-19T08:37:07.488+01	2019-10-19T08:47:52.434+01	2019-10-19	Maniema	alunguli	sokolo_centre_de_santé		14MAN	Communuaté		Négatif	Oui	13	14MAN13	20		Homme	Célibataire	Avec Emploi	Islam	Primaire	MAN	1 à 5	Bas	Femmes	Oui	Oui	Oui			Lingala	10:48:00.000+01		Oui	Oui	Oui	Oui	Oui	Oui	Oui	Oui	Oui	Oui	Oui	Oui	Oui	11:50:00.000+01	Oui		Oui
2019-10-19T08:54:38.295+01	2019-10-19T09:04:30.972+01	2019-10-19	Maniema	alunguli	sokolo_centre_de_santé		14MAN	Communuaté		Positif		14	14MAN14	30		Femme	Mariage ou union libre	Sans Emploi	Catholique	Primaire	MAN	6 à 10	Moyen	Hommes	Oui	Oui	Oui	Oui		Swahili	11:55:00.000+01		Oui	Oui	Oui	Oui	Oui	Oui	Oui	Oui	Oui	Oui				12:30:00.000+01	Oui		Oui
2019-10-19T09:04:47.248+01	2019-10-19T09:11:54.928+01	2019-10-19	Maniema	alunguli	sokolo_centre_de_santé		14MAN	Communuaté		Négatif	Oui	15	14MAN15	23		Femme	Célibataire	Sans Emploi	Catholique	Secondaire	MAN	1 à 5	Bas	Hommes	Oui	Oui	Oui	Oui		Lingala	12:35:00.000+01		Oui	Oui	Oui	Oui	Oui	Oui	Oui	Oui	Oui	Oui	Oui	Oui	Oui	13:30:00.000+01	Oui		Oui
2019-10-19T09:13:24.780+01	2019-10-19T09:24:25.122+01	2019-10-19	Maniema	alunguli	sokolo_centre_de_santé		14MAN	Communuaté		Positif		16	14MAN16	48		Femme	Veuf(ve)	Sans Emploi	Catholique	Primaire	MAN	1 à 5	Bas	Hommes	Oui	Oui	Oui	Oui		Lingala	13:35:00.000+01		Oui	Oui	Oui	Oui	Oui	Oui	Oui	Oui	Oui	Oui	Oui	Oui	Oui	14:20:00.000+01	Oui		Oui
2019-10-19T09:26:07.158+01	2019-10-19T09:33:37.104+01	2019-10-19	Maniema	alunguli	sokolo_centre_de_santé		14MAN	Communuaté		Négatif	Oui	17	14MAN17	27		Homme	Célibataire	Avec Emploi	Islam		MAN	1 à 5	Bas	Femmes	Oui	Oui	Oui			Français	14:22:00.000+01		Oui	Oui	Oui	Oui	Oui	Oui	Oui	Oui	Oui	Oui	Oui	Oui	Oui	15:12:00.000+01	Oui		Oui
2019-10-19T09:53:21.211+01	2019-10-19T10:09:26.780+01	2019-10-19	Maniema	alunguli	sokolo_centre_de_santé		14MAN	Communuaté		Positif		18	14MAN18	26		Femme	Célibataire	Avec Emploi	Islam	Secondaire	MAN	1 à 5	Bas	Hommes	Oui	Oui	Oui	Oui		Français	15:15:00.000+01		Oui	Oui	Oui	Oui	Oui	Oui	Oui	Oui	Oui	Oui	Oui	Oui	Oui	15:40:00.000+01	Oui		Oui
2019-10-19T10:09:52.038+01	2019-10-19T10:19:20.924+01	2019-10-19	Maniema	alunguli	sokolo_centre_de_santé		14MAN	Communuaté		Négatif	Oui	19	14MAN19	25		Homme	Célibataire	Avec Emploi	Protestant	Secondaire	MAN	6 à 10	Moyen	Hommes	Oui	Oui	Oui			Lingala	16:20:00.000+01		Oui	Oui	Oui	Oui	Oui	Oui	Oui	Oui	Oui	Oui	Oui	Oui	Oui	16:20:00.000+01	Oui		Oui
2019-10-21T08:33:11.581+01	2019-10-21T08:42:13.101+01	2019-10-21	Maniema	alunguli	sokolo_centre_de_santé		14MAN	Communuaté		Positif		20	14MAN20	40		Homme	Célibataire	Avec Emploi	Catholique	Supérieure ou universitaire	MAN	6 à 10	Moyen	Femmes	Oui	Oui	Oui			Français	08:34:00.000+01		Oui	Oui	Oui	Oui	Oui	Oui	Oui	Oui	Oui	Oui	Oui	Oui	Oui	09:40:00.000+01	Oui		Oui
2019-10-21T08:42:34.403+01	2019-10-21T08:51:08.220+01	2019-10-21	Maniema	alunguli	sokolo_centre_de_santé		14MAN	Communuaté		Négatif	Oui	21	14MAN21	41		Homme	Mariage ou union libre	Avec Emploi	Islam	Secondaire	MAN	6 à 10	Moyen	Femmes	Oui	Oui	Oui			Lingala	08:45:00.000+01		Oui	Oui	Oui	Oui	Oui	Oui	Oui	Oui	Oui	Oui					Oui		Oui
2019-10-21T08:51:13.282+01	2019-10-21T09:06:53.055+01	2019-10-21	Maniema	alunguli	sokolo_centre_de_santé		14MAN	Communuaté		Positif		22	14MAN22	49		Femme	Divorcé (e ) ou séparé( e )	Avec Emploi	Protestant	Secondaire	MAN	6 à 10	Moyen	Hommes	Oui	Oui	Oui	Oui		Swahili	09:53:00.000+01		Oui	Oui	Oui	Oui	Oui	Oui	Oui	Oui	Oui	Oui	Oui	Oui	Oui	10:47:00.000+01	Oui		Oui
2019-10-21T09:06:58.299+01	2019-10-21T09:19:47.974+01	2019-10-21	Maniema	alunguli	sokolo_centre_de_santé		14MAN	Communuaté		Négatif	Oui	23	14MAN23	32		Femme	Célibataire	Avec Emploi	Protestant	Secondaire	MAN	1 à 5	Bas	Hommes	Oui	Oui	Oui	Oui		Lingala	10:50:00.000+01		Oui	Oui	Oui	Oui	Oui	Oui	Oui	Oui	Oui	Oui	Oui	Oui	Oui	11:40:00.000+01	Oui		Oui
2019-10-23T17:24:15.641+01	2019-10-24T07:40:43.408+01	2019-10-23	Maniema	alunguli	sokolo_centre_de_santé		14MAN	Communuaté		Positif		24	14MAN24	46		Femme	Divorcé (e ) ou séparé( e )	Avec Emploi	Catholique	Primaire	MAN	1 à 5	Bas	Hommes	Oui	Oui	Oui	Non		Swahili	08:40:00.000+01		Oui	Oui	Oui	Oui	Oui	Oui	Oui	Oui	Oui	Oui	Oui	Oui	Oui	09:30:00.000+01	Oui		Oui
2019-10-23T17:35:02.057+01	2019-10-24T07:54:08.505+01	2019-10-23	Maniema	alunguli	sokolo_centre_de_santé		14MAN	Communuaté		Négatif	Oui	25	14MAN25	47		Homme	Mariage ou union libre	Avec Emploi	Autres	Secondaire	MAN	6 à 10	Moyen	Femmes	Oui	Oui	Oui		Témoin de jehova	Lingala	09:45:00.000+01		Oui	Oui	Oui	Oui	Oui	Oui	Oui	Oui	Oui	Oui	Oui	Oui	Oui	10:40:00.000+01	Oui		Oui
2019-10-24T07:42:02.005+01	2019-10-24T07:56:41.334+01	2019-10-24	Maniema	alunguli	sokolo_centre_de_santé		14MAN	Communuaté		Positif		26	14MAN26	47		Homme	Divorcé (e ) ou séparé( e )	Avec Emploi	Islam	Secondaire	MAN	6 à 10	Moyen	Femmes	Oui	Oui	Oui			Français	10:47:00.000+01		Oui	Oui	Oui	Oui	Oui	Oui	Oui	Oui	Oui	Oui	Oui	Oui	Oui	11:50:00.000+01	Oui		Oui
2019-10-24T07:56:45.988+01	2019-10-24T08:03:47.977+01	2019-10-24	Maniema	alunguli	sokolo_centre_de_santé		14MAN	Communuaté		Négatif	Oui	27	14MAN27	35		Femme	Mariage ou union libre	Sans Emploi	Autres	Supérieure ou universitaire	MAN	1 à 5	Bas	Hommes	Oui	Oui	Oui	Non	Neno	Swahili	12:05:00.000+01		Oui	Oui	Oui	Oui	Oui	Oui	Oui	Oui	Oui	Oui	Oui	Oui	Oui	12:40:00.000+01	Oui		Oui
2019-10-28T04:57:49.106+01	2019-10-28T05:05:37.035+01	2019-10-28	Maniema	alunguli	sokolo_centre_de_santé		14MAN	Communuaté		Positif		28	14MAN28	33		Femme	Mariage ou union libre	Avec Emploi	Autres	Primaire	MAN	1 à 5	Bas	Hommes	Oui	Oui	Oui	Non	Neno	Swahili	08:35:00.000+01		Oui	Oui	Oui	Oui	Oui	Oui	Oui	Oui	Oui	Oui	Oui	Oui	Oui	09:20:00.000+01	Oui		Oui
2019-10-21T11:22:15.153+01	2019-10-21T08:52:42.833+01	2019-10-21	Maniema	kindu	lumbulumbu_centre_de_santé		10MAN	Communuaté		Positif		17	10MAN17	20		Homme	Célibataire	Elève/Etudiant	Catholique	Secondaire	MAN	1 à 5	Bas	Hommes	Non	Non	Non			Français	08:25:00.000+01		Oui	Oui	Oui	Oui	Non	Non	Oui	Oui	Oui	Non	Oui	Oui	Non	09:13:00.000+01	Oui
2019-10-21T09:07:15.480+01	2019-10-21T09:32:23.793+01	2019-10-21	Maniema	kindu	lumbulumbu_centre_de_santé		10MAN	Sur le site	DCIP	Négatif	Oui	18	10MAN18	34		Homme	Veuf(ve)	Sans Emploi	Islam	Secondaire	MAN	1 à 5	Bas	Femmes	Non	Non	Non			Français	11:01:00.000+01		Non	Oui	Non	Oui	Oui	Oui	Oui	Oui	Oui	Non	Oui	Oui	Non	11:35:00.000+01	Oui
2019-10-21T09:35:30.783+01	2019-10-21T09:50:53.411+01	2019-10-21	Maniema	kindu	lumbulumbu_centre_de_santé		10MAN	Communuaté		Positif		19	10MAN19	22		Femme	Divorcé (e ) ou séparé( e )	Elève/Etudiant	Catholique	Secondaire	MAN	1 à 5	Bas	Hommes	Oui	Oui	Non	Non		Français	12:46:00.000+01		Oui	Oui	Non	Oui	Oui	Oui	Oui	Oui	Non	Non	Oui	Oui	Non	13:27:00.000+01	Non
2019-10-21T10:01:40.005+01	2019-10-21T10:16:10.845+01	2019-10-21	Maniema	kindu	lumbulumbu_centre_de_santé		10MAN	Communuaté		Négatif	Oui	20	10MAN20	28		Femme	Mariage ou union libre	Avec Emploi	Catholique	Supérieure ou universitaire	MAN	1 à 5	Bas		Non	Non	Non	Non		Français	14:27:00.000+01		Oui	Oui	Oui	Oui	Oui	Oui	Oui	Oui	Oui	Oui	Oui	Oui	Non	14:59:00.000+01	Oui
2019-10-23T09:47:14.202+01	2019-10-23T09:57:06.492+01	2019-10-23	Maniema	kindu	lumbulumbu_centre_de_santé		10MAN	Communuaté		Positif		21	10MAN21	24		Femme	Célibataire	Elève/Etudiant	Catholique	Secondaire	MAN	1 à 5	Bas	Hommes	Oui	Oui	Non	Non		Français	08:05:00.000+01		Oui	Oui	Oui	Oui	Non	Oui	Oui	Oui	Non	Non	Oui	Oui	Non	08:47:00.000+01	Oui
2019-10-23T11:33:12.503+01	2019-10-23T11:45:26.516+01	2019-10-23	Maniema	kindu	lumbulumbu_centre_de_santé		10MAN	Sur le site	DCIP	Négatif	Oui	22	10MAN22	36		Homme	Mariage ou union libre	Sans Emploi	Catholique	Primaire	MAN	1 à 5	Bas	Femmes	Non	Non	Non			Français	10:00:00.000+01		Oui	Oui	Oui	Oui	Oui	Oui	Oui	Oui	Non	Non	Oui	Oui	Oui	10:42:00.000+01	Non
2019-10-23T13:38:13.991+01	2019-10-23T13:49:48.385+01	2019-10-23	Maniema	kindu	lumbulumbu_centre_de_santé		10MAN	Communuaté		Positif		23	10MAN23	32		Femme	Divorcé (e ) ou séparé( e )	Sans Emploi	Protestant	Non scolarisé	MAN	6 à 10	Moyen	Hommes	Non	Non	Non	Non		Swahili	12:03:00.000+01		Oui	Oui	Non	Oui	Non	Non	Oui	Oui	Non	Non	Oui	Oui	Non	12:47:00.000+01	Oui
2019-10-23T15:34:29.042+01	2019-10-23T15:43:14.724+01	2019-10-23	Maniema	kindu	lumbulumbu_centre_de_santé		10MAN	Communuaté		Négatif	Oui	24	10MAN24	20		Femme	Célibataire	Elève/Etudiant	Catholique	Primaire	MAN	superieur ou egale à 10	Elevé		Non	Non	Non	Non		Français	14:05:00.000+01		Oui	Oui	Oui	Oui	Oui	Oui	Oui	Oui	Oui	Non	Oui	Oui	Non	14:40:00.000+01	Non
2019-10-25T09:45:17.643+01	2019-10-25T09:58:47.409+01	2019-10-25	Maniema	kindu	lumbulumbu_centre_de_santé		10MAN	Communuaté		Positif		25	10MAN25	32		Homme	Veuf(ve)	Sans Emploi	Islam	Primaire	MAN	1 à 5	Bas	Femmes	Non	Non	Non			Français	08:12:00.000+01		Oui	Oui	Non	Oui	Non	Oui	Oui	Oui	Non	Oui	Oui	Non		08:54:00.000+01	Non
2019-10-25T09:59:03.691+01	2019-10-25T12:04:38.357+01	2019-10-25	Maniema	kindu	lumbulumbu_centre_de_santé		10MAN	Communuaté		Négatif	Oui	26	10MAN26	40		Femme	Mariage ou union libre	Sans Emploi	Catholique	Primaire	MAN	1 à 5	Bas	Hommes	Non	Non	Non	Non		Swahili	10:15:00.000+01		Non	Non	Non	Oui	Non	Non	Non	Oui	Non	Non	Oui	Non	Non	11:00:00.000+01	Oui
2019-10-25T12:05:02.725+01	2019-10-25T14:11:57.612+01	2019-10-25	Maniema	kindu	lumbulumbu_centre_de_santé		10MAN	Sur le site	DCIP	Positif		27	10MAN27	19		Femme	Célibataire	Elève/Etudiant	Catholique	Secondaire	MAN	1 à 5	Bas	Hommes	Non	Non	Non	Non		Français	12:30:00.000+01		Oui	Oui	Oui	Oui	Non	Oui	Oui	Oui	Oui	Oui	Oui	Oui	Non	13:15:00.000+01	Non
2019-10-25T14:12:20.660+01	2019-10-25T15:48:10.215+01	2019-10-25	Maniema	kindu	lumbulumbu_centre_de_santé		10MAN	Communuaté		Négatif	Oui	28	10MAN28	26		Femme	Célibataire	Avec Emploi	Catholique	Secondaire	MAN	superieur ou egale à 10	Elevé		Non	Non	Non	Non		Français	14:20:00.000+01		Oui	Oui	Oui	Oui	Oui	Oui	Oui	Oui	Non	Non	Oui	Oui	Non	14:59:00.000+01	Non
2019-10-26T11:05:26.843+01	2019-10-26T09:30:18.005+01	2019-10-26	Maniema	kindu	lumbulumbu_centre_de_santé		10MAN	Communuaté		Positif		29	10MAN29	28		Homme	Mariage ou union libre	Avec Emploi	Catholique	Primaire	MAN	1 à 5	Bas	Femmes	Non	Non	Non			Français	07:32:00.000+01		Oui	Oui	Oui	Oui	Oui	Non	Oui	Oui	Oui	Non	Oui	Oui	Non	08:25:00.000+01	Oui		Oui
2019-10-26T12:19:15.635+01	2019-10-26T11:30:25.858+01	2019-10-26	Maniema	kindu	lumbulumbu_centre_de_santé		10MAN	Sur le site	CDV	Négatif	Oui	30	10MAN30	24		Homme	Célibataire	Elève/Etudiant	Catholique	Secondaire	MAN	6 à 10	Moyen		Oui	Non	Non			Français	09:37:00.000+01		Oui	Oui	Oui	Oui	Oui	Non	Oui	Oui	Oui	Oui	Oui	Oui	Non	10:22:00.000+01	Non
2019-10-26T05:32:45.102+01:00	2019-10-26T05:41:37.673+01:00	2019-10-26	Maniema	alunguli	alunguli_hopital_général_de_ré		11MAN	Communuaté		Positif		33	11MAN33	40		Homme	Mariage ou union libre	Avec Emploi	Catholique	Secondaire	MAN	1 à 5	Bas	Femmes	Non	Non	Non			Français	08:30:00.000+01:00		Oui	Oui	Oui	Oui	Oui	Oui	Oui	Oui	Oui	Oui	Oui	Oui	Oui	08:41:00.000+01:00	Non
2019-10-26T05:41:47.704+01:00	2019-10-26T05:54:50.107+01:00	2019-10-26	Maniema	alunguli	alunguli_hopital_général_de_ré		11MAN	Sur le site	DCIP	Négatif	Oui	34	11MAN34	38		Homme	Mariage ou union libre	Sans Emploi	Autres	Secondaire	MAN	1 à 5	Bas	Femmes	Non	Non	Non		Viens et vas	Français	08:55:00.000+01:00		Oui	Oui	Oui	Oui	Oui	Oui	Oui	Oui	Oui	Oui	Oui	Oui	Oui	09:05:00.000+01:00	Non
2019-10-26T05:55:01.073+01:00	2019-10-26T06:02:31.457+01:00	2019-10-26	Maniema	alunguli	alunguli_hopital_général_de_ré		11MAN	Communuaté		Positif		35	11MAN35	26		Femme	Mariage ou union libre	Sans Emploi	Autres	Secondaire	MAN	1 à 5	Bas	Hommes	Non	Non	Non	Non	Témoins de Jéhovah	Français	09:12:00.000+01:00		Oui	Oui	Oui	Oui	Oui	Oui	Oui	Oui	Oui	Oui	Oui	Oui	Oui	09:22:00.000+01:00	Non
2019-10-26T06:02:40.442+01:00	2019-10-26T06:10:12.988+01:00	2019-10-26	Maniema	alunguli	alunguli_hopital_général_de_ré		11MAN	Sur le site	CDV	Négatif	Oui	36	11MAN36	31		Homme	Mariage ou union libre	Avec Emploi	Catholique	Supérieure ou universitaire	MAN	1 à 5	Bas	Femmes	Oui	Non	Non			Français	09:30:00.000+01:00		Oui	Oui	Oui	Oui	Oui	Oui	Oui	Oui	Oui	Oui	Oui	Oui	Oui	09:51:00.000+01:00	Non
2019-10-29T13:46:48.228+01:00	2019-10-29T13:54:51.338+01:00	2019-10-29	Maniema	alunguli	alunguli_hopital_général_de_ré		11MAN	Sur le site	DCIP	Positif		37	11MAN37	33		Transgenre	Divorcé (e ) ou séparé( e )	Avec Emploi	Autres	Supérieure ou universitaire	MAN	1 à 5	Bas	Hommes	Non	Non	Non		Zambemalamu	Français	08:20:00.000+01:00		Oui	Oui	Oui	Oui	Oui	Oui	Oui	Oui	Oui	Oui	Oui	Oui	Oui	08:32:00.000+01:00	Non
2019-10-29T13:55:00.858+01:00	2019-10-29T14:00:20.591+01:00	2019-10-29	Maniema	alunguli	alunguli_hopital_général_de_ré		11MAN	Communuaté		Négatif	Oui	38	11MAN38	42		Homme	Mariage ou union libre	Sans Emploi	Autres	Secondaire	MAN	1 à 5	Bas	Femmes	Non	Non	Non			Français	08:50:00.000+01:00		Oui	Oui	Oui	Oui	Oui	Oui	Oui	Oui	Oui	Oui	Oui	Oui	Oui	09:01:00.000+01:00	Non
2019-10-29T14:00:28.749+01:00	2019-10-29T14:05:50.280+01:00	2019-10-29	Maniema	alunguli	alunguli_hopital_général_de_ré		11MAN	Communuaté		Positif		39	11MAN39	28		Homme	Mariage ou union libre	Sans Emploi	Autres	Secondaire	MAN	1 à 5	Bas	Femmes	Non	Non	Non		Témoins de Jéhovah	Français	09:50:00.000+01:00		Oui	Oui	Oui	Oui	Oui	Oui	Oui	Oui	Oui	Oui	Oui	Oui	Oui	10:02:00.000+01:00	Non
2019-10-27T10:08:02.796+01:00	2019-10-27T10:18:52.412+01:00	2019-10-27	Maniema	kindu	kindu_hôpital_général_de_référ		09MAN	Sur le site	CDV	Négatif	Oui	38	09MAN38	41		Homme	Mariage ou union libre	Avec Emploi	Catholique	Supérieure ou universitaire	MAN	1 à 5	Bas	Femmes	Non	Non	Non			Français	09:13:00.000+01:00		Oui	Oui	Oui	Oui	Oui	Oui	Oui	Oui	Oui	Oui	Oui	Oui	Oui	09:34:00.000+01:00	Non
2019-10-27T10:19:15.782+01:00	2019-10-27T10:28:34.180+01:00	2019-10-27	Maniema	kindu	kindu_hôpital_général_de_référ		09MAN	Sur le site	CDV	Positif		39	09MAN39	31		Homme	Mariage ou union libre	Avec Emploi	Catholique	Secondaire	MAN	1 à 5	Bas	Femmes	Oui	Non	Non			Swahili	10:50:00.000+01:00		Oui	Oui	Oui	Oui	Oui	Non	Non	Oui	Non	Oui	Oui	Oui	Oui	11:27:00.000+01:00	Oui
2019-10-29T14:06:03.955+01:00	2019-10-29T14:11:05.057+01:00	2019-10-29	Maniema	alunguli	alunguli_hopital_général_de_ré		11MAN	Communuaté		Négatif	Oui	40	11MAN40	47		Femme	Divorcé (e ) ou séparé( e )	Avec Emploi	Protestant	Secondaire	MAN	1 à 5	Bas	Hommes	Non	Non	Non	Non		Français	11:10:00.000+01:00		Oui	Oui	Oui	Oui	Oui	Oui	Oui	Oui	Oui	Oui	Oui	Oui	Oui	10:20:00.000+01:00	Non
2019-10-27T10:29:17.991+01:00	2019-10-27T10:37:41.919+01:00	2019-10-27	Maniema	kindu	kindu_hôpital_général_de_référ		09MAN	Sur le site	CDV	Positif		40	09MAN40	18		Femme	Célibataire	Elève/Etudiant	Autres	Primaire	MAN	1 à 5	Bas	Hommes	Non	Non	Non	Non	EGLISE DE REVEIL	Swahili	12:23:00.000+01:00		Oui	Oui	Oui	Oui	Oui	Oui	Oui	Oui	Oui	Oui	Oui	Oui	Non	12:47:00.000+01:00	Oui
2019-10-28T11:01:51.373+01:00	2019-10-28T11:09:56.817+01:00	2019-10-28	Maniema	kindu	kindu_hôpital_général_de_référ		09MAN	Sur le site	CDV	Positif		41	09MAN41	44		Femme	Célibataire	Sans Emploi	Protestant	Primaire	MAN	1 à 5	Bas	Hommes	Non	Non	Non	Non		Swahili	07:30:00.000+01:00		Oui	Oui	Oui	Oui	Non	Non	Non	Oui	Non	Oui	Oui	Oui	Oui	08:00:00.000+01:00	Oui
2019-10-28T11:10:11.135+01:00	2019-10-28T11:19:00.769+01:00	2019-10-28	Maniema	kindu	kindu_hôpital_général_de_référ		09MAN	Sur le site	CDV	Négatif	Oui	42	09MAN42	32		Homme	Mariage ou union libre	Sans Emploi	Islam	Secondaire	MAN	1 à 5	Bas	Hommes	Oui	Non	Non			Swahili	08:40:00.000+01:00		Oui	Oui	Oui	Oui	Oui	Non	Non	Oui	Non	Oui	Oui	Oui	Oui	09:15:00.000+01:00	Oui
2019-10-28T11:19:21.095+01:00	2019-10-28T11:26:01.895+01:00	2019-10-28	Maniema	kindu	kindu_hôpital_général_de_référ		09MAN	Sur le site	CDV	Négatif	Oui	43	09MAN43	24		Homme	Mariage ou union libre	Avec Emploi	Catholique	Supérieure ou universitaire	MAN	1 à 5	Bas	Femmes	Non	Non	Non			Français	09:41:00.000+01:00		Oui	Oui	Oui	Oui	Oui	Oui	Oui	Oui	Oui	Oui	Oui	Oui	Oui	10:24:00.000+01:00	Non
2019-10-28T11:26:50.115+01:00	2019-10-28T11:34:44.209+01:00	2019-10-28	Maniema	kindu	kindu_hôpital_général_de_référ		09MAN	Sur le site	CDV	Négatif	Oui	44	09MAN44	25		Homme	Célibataire	Avec Emploi	Autres	Secondaire	MAN	1 à 5	Bas	Femmes	Non	Non	Non		EGLISE DE REVEIL	Swahili	11:15:00.000+01:00		Oui	Oui	Oui	Oui	Oui	Oui	Non	Oui	Non	Oui	Oui	Oui	Oui	11:49:00.000+01:00	Oui
2019-10-18T10:05:58.061+01:00	2019-11-05T12:53:24.740+01:00	2019-10-18	Kinshasa	mont_ngafula_2	pediatries_de_kimbondo_hôpital	06KIN		Sur le site	DCIP	Positif		17	06KIN17	27		Femme	Célibataire	Avec Emploi	Protestant	Secondaire	KIN	1 à 5	Bas	Femmes	Non	Non	Non	Non		Français	10:08:00.000+01:00		Non	Oui	Oui	Oui	Oui	Oui	Non	Oui	Oui	Oui	Oui	Oui	Oui	10:30:00.000+01:00	Oui		Oui
2019-10-18T11:32:31.010+01:00	2019-10-18T13:45:10.477+01:00	2019-10-18	Kinshasa	mont_ngafula_2	pediatries_de_kimbondo_hôpital	06KIN		Sur le site	DCIP	Positif		19	06KIN19	43		Femme	Mariage ou union libre	Avec Emploi	Protestant	Secondaire	KIN	1 à 5	Bas	Hommes	Non	Non	Non	Non		Français	13:00:00.000+01:00		Oui	Oui	Oui	Oui	Oui	Oui	Oui	Oui	Oui	Oui	Oui	Oui	Oui	13:20:00.000+01:00	Oui		Oui
2019-10-18T14:04:00.002+01:00	2019-10-21T10:05:32.119+01:00	2019-10-18	Kinshasa	mont_ngafula_2	pediatries_de_kimbondo_hôpital	06KIN		Sur le site	DCIP	Positif		21	06KIN21	27		Homme	Mariage ou union libre	Sans Emploi	Autres	Secondaire	KIN	1 à 5	Bas	Femmes	Oui	Non	Non		Église du saint esprit	Français	13:56:00.000+01:00		Oui	Oui	Oui	Oui	Oui	Oui	Oui	Oui	Oui	Oui	Oui	Oui	Oui	14:20:00.000+01:00	Oui		Oui
2019-10-21T10:06:51.130+01:00	2019-10-21T10:24:44.196+01:00	2019-10-21	Kinshasa	mont_ngafula_2	pediatries_de_kimbondo_hôpital	06KIN		Sur le site	DCIP	Négatif	Oui	18	06KIN18	29		Homme	Célibataire	Elève/Etudiant	Catholique	Supérieure ou universitaire	KIN	1 à 5	Bas	Femmes	Non	Non	Non			Français	09:50:00.000+01:00		Oui	Oui	Oui	Oui	Oui	Oui	Oui	Oui	Oui	Oui	Oui	Oui	Oui	10:10:00.000+01:00	Non
2019-10-21T10:24:51.299+01:00	2019-10-21T10:34:05.734+01:00	2019-10-21	Kinshasa	mont_ngafula_2	pediatries_de_kimbondo_hôpital	06KIN		Sur le site	DCIP	Négatif	Oui	20	06KIN20	34		Homme	Mariage ou union libre	Avec Emploi	Catholique	Supérieure ou universitaire	KIN	1 à 5	Bas	Femmes	Non	Non	Non			Français	09:11:00.000+01:00		Oui	Oui	Oui	Oui	Oui	Oui	Oui	Oui	Oui	Oui	Oui	Oui	Oui	09:30:00.000+01:00	Non
2019-10-21T10:34:17.261+01:00	2019-10-21T11:01:18.194+01:00	2019-10-21	Kinshasa	mont_ngafula_2	pediatries_de_kimbondo_hôpital	06KIN		Sur le site	CDV	Négatif	Oui	22	06KIN22	22		Femme	Célibataire	Elève/Etudiant	Protestant	Supérieure ou universitaire	KIN	1 à 5	Bas	Femmes	Non	Non	Non	Non		Français	10:32:00.000+01:00		Oui	Oui	Oui	Oui	Oui	Oui	Oui	Oui	Oui	Oui	Oui	Oui	Oui	10:50:00.000+01:00	Non
2019-10-22T11:44:52.696+01:00	2019-10-23T15:14:51.955+01:00	2019-10-22	Kinshasa	mont_ngafula_2	pediatries_de_kimbondo_hôpital	06KIN		Sur le site	DCIP	Positif		23	06KIN23	34		Femme	Divorcé (e ) ou séparé( e )	Avec Emploi	Catholique	Secondaire	KIN	superieur ou egale à 10	Elevé		Oui	Non	Non	Non		Français	11:47:00.000+01:00		Oui	Oui	Oui	Oui	Oui	Oui	Oui	Oui	Oui	Oui	Oui	Oui	Oui	12:10:00.000+01:00	Oui		Oui
2019-10-23T15:15:37.117+01:00	2019-10-23T15:32:38.675+01:00	2019-10-23	Kinshasa	mont_ngafula_2	pediatries_de_kimbondo_hôpital	06KIN		Sur le site	CDV	Négatif	Oui	24	06KIN24	21		Femme	Célibataire	Elève/Etudiant	Catholique	Supérieure ou universitaire	KIN	1 à 5	Bas	Hommes	Non	Non	Non	Non		Français	14:17:00.000+01:00		Oui	Oui	Oui	Oui	Oui	Oui	Oui	Oui	Oui	Oui	Oui	Oui	Oui	14:40:00.000+01:00	Non
2019-11-04T10:24:35.191+01:00	2019-11-04T10:37:11.030+01:00	2019-11-04	Kinshasa	mont_ngafula_2	pediatries_de_kimbondo_hôpital	06KIN		Communuaté		Positif		25	06KIN25	32		Femme	Mariage ou union libre	Sans Emploi	Autres	Secondaire	KIN	1 à 5	Bas	Hommes	Non	Non	Non	Non	Reveil	Français	09:35:00.000+01:00		Oui	Non	Non	Oui	Oui	Oui	Non	Non	Oui	Oui	Oui	Oui	Non	09:55:00.000+01:00	Oui		Oui
2019-11-04T10:37:47.016+01:00	2019-11-04T11:19:19.712+01:00	2019-11-04	Kinshasa	mont_ngafula_2	pediatries_de_kimbondo_hôpital	06KIN		Communuaté		Négatif	Oui	26	06KIN26	34		Femme	Célibataire	Avec Emploi	Protestant	Supérieure ou universitaire	KIN	1 à 5	Bas	Hommes	Non	Non	Non	Non		Français	10:38:00.000+01:00		Oui	Oui	Oui	Oui	Oui	Oui	Oui	Oui	Oui	Oui	Oui	Oui	Oui	11:02:00.000+01:00	Non
2019-11-04T10:49:43.095+01:00	2019-11-04T12:03:41.564+01:00	2019-11-04	Kinshasa	mont_ngafula_2	pediatries_de_kimbondo_hôpital	06KIN		Communuaté		Positif		27	06KIN27	45		Homme	Mariage ou union libre	Avec Emploi	Catholique	Supérieure ou universitaire	KIN	1 à 5	Bas	Femmes	Non	Non	Non			Français	11:20:00.000+01:00		Oui	Oui	Oui	Oui	Oui	Oui	Oui	Oui	Oui	Oui	Oui	Oui	Oui	11:40:00.000+01:00	Non
2019-11-04T10:59:45.290+01:00	2019-11-04T12:45:04.506+01:00	2019-11-04	Kinshasa	mont_ngafula_2	pediatries_de_kimbondo_hôpital	06KIN		Communuaté		Négatif	Oui	28	06KIN28	27		Femme	Célibataire	Elève/Etudiant	Autres	Supérieure ou universitaire	KIN	1 à 5	Bas	Hommes	Non	Non	Non	Non	Reveil	Français	12:04:00.000+01:00		Oui	Oui	Oui	Oui	Oui	Oui	Oui	Oui	Oui	Oui	Oui	Oui	Oui	12:24:00.000+01:00	Non
2019-11-05T11:40:30.435+01:00	2019-11-05T11:49:56.957+01:00	2019-11-05	Kinshasa	mont_ngafula_2	pediatries_de_kimbondo_hôpital	06KIN		Sur le site	CDV	Positif		29	06KIN29	42		Femme	Mariage ou union libre	Sans Emploi	Autres	Secondaire	KIN	1 à 5	Bas	Hommes	Non	Non	Non	Non	Réveil groupe	Français	11:00:00.000+01:00		Oui	Oui	Oui	Oui	Oui	Oui	Oui	Oui	Oui	Oui	Oui	Oui	Oui	11:20:00.000+01:00	Oui		Oui
2019-11-05T11:50:19.312+01:00	2019-11-05T12:18:20.345+01:00	2019-11-05	Kinshasa	mont_ngafula_2	pediatries_de_kimbondo_hôpital	06KIN		Sur le site	CDV	Négatif	Oui	30	06KIN30	32		Femme	Célibataire	Elève/Etudiant	Catholique	Supérieure ou universitaire	KIN	1 à 5	Bas	Hommes	Non	Non	Non	Non		Français	11:40:00.000+01:00		Oui	Oui	Oui	Oui	Oui	Oui	Oui	Oui	Oui	Oui	Oui	Oui	Oui	12:00:00.000+01:00	Non
2019-10-30T11:39:45.523+01:00	2019-11-05T15:05:21.312+01:00	2019-10-30	Kinshasa	masina_2	elonga_centre_de_santé	05KIN		Communuaté		Positif		35	05KIN35	32		Femme	Mariage ou union libre	Avec Emploi	Autres	Secondaire	KIN	1 à 5	Bas	Hommes	Non	Non	Non	Non	Pentecote	Lingala	09:13:00.000+01:00		Oui	Non	Oui	Oui	Oui	Oui	Non	Oui	Oui	Oui	Oui	Oui	Oui	09:25:00.000+01:00	Oui		Oui
2019-10-30T12:47:39.749+01:00	2019-11-05T15:06:27.192+01:00	2019-10-30	Kinshasa	masina_2	elonga_centre_de_santé	05KIN		Sur le site	DCIP	Négatif	Oui	36	05KIN36	19		Femme	Célibataire	Elève/Etudiant	Autres	Secondaire	KIN	6 à 10	Moyen	Hommes	Non	Non	Non	Non	Armée de vainqueur	Lingala	10:50:00.000+01:00		Oui	Oui	Oui	Oui	Oui	Non	Oui	Oui	Oui	Oui	Oui	Oui	Oui	11:10:00.000+01:00	Oui		Oui
2019-10-30T11:55:53.493+01:00	2019-11-05T15:06:56.345+01:00	2019-10-30	Kinshasa	masina_2	elonga_centre_de_santé	05KIN		Communuaté		Positif		37	05KIN37	28		Homme	Célibataire	Elève/Etudiant	Protestant	Secondaire	KIN	1 à 5	Bas	Femmes	Non	Non	Non			Français	09:53:00.000+01:00		Oui	Oui	Oui	Oui	Oui	Oui	Oui	Oui	Oui	Oui	Oui	Oui	Oui	10:17:00.000+01:00	Non
2019-10-30T13:03:09.449+01:00	2019-11-05T15:07:14.734+01:00	2019-10-30	Kinshasa	masina_2	elonga_centre_de_santé	05KIN		Communuaté		Négatif	Oui	38	05KIN38	24		Femme	Célibataire	Elève/Etudiant	Protestant	Secondaire	KIN	superieur ou egale à 10	Elevé	Hommes	Non	Non	Non	Non		Lingala	13:04:00.000+01:00		Oui	Non	Oui	Oui	Oui	Non	Oui	Oui	Oui	Oui	Oui	Oui	Oui	13:15:00.000+01:00	Non
2019-11-04T13:25:41.909+01:00	2019-11-05T15:08:51.129+01:00	2019-11-04	Kinshasa	masina_2	elonga_centre_de_santé	05KIN		Sur le site	DCIP	Positif		39	05KIN39	45		Femme	Divorcé (e ) ou séparé( e )	Sans Emploi	Autres	Supérieure ou universitaire	KIN	1 à 5	Bas	Hommes	Oui	Non	Non	Non	ÉGLISE de réveil	Français	13:29:00.000+01:00		Oui	Oui	Oui	Oui	Oui	Oui	Oui	Oui	Oui	Oui	Oui	Oui	Oui	13:35:00.000+01:00	Non
2019-11-04T13:52:24.510+01:00	2019-11-05T15:09:21.793+01:00	2019-11-04	Kinshasa	masina_2	elonga_centre_de_santé	05KIN		Sur le site	DCIP	Négatif	Oui	40	05KIN40	26		Homme	Célibataire	Elève/Etudiant	Protestant	Secondaire	KIN	6 à 10	Moyen	Femmes	Non	Non	Non			Français	14:02:00.000+01:00															14:12:00.000+01:00	Non
2019-11-05T10:29:34.902+01:00	2019-11-05T15:09:55.642+01:00	2019-11-05	Kinshasa	masina_2	elonga_centre_de_santé	05KIN		Sur le site	DCIP	Positif		41	05KIN41	18		Homme	Célibataire	Elève/Etudiant	Autres	Secondaire	KIN	6 à 10	Moyen	Femmes	Non	Non	Non		Christophe pour tous	Lingala	10:32:00.000+01:00															10:53:00.000+01:00	Oui		Oui
2019-11-05T14:01:02.213+01:00	2019-11-05T15:10:15.172+01:00	2019-11-05	Kinshasa	masina_2	elonga_centre_de_santé	05KIN		Sur le site	DCIP	Positif		43	05KIN43	49		Homme	Divorcé (e ) ou séparé( e )	Avec Emploi	Autres	Secondaire	KIN	1 à 5	Bas	Femmes	Non	Non	Non		Nzambi malamu	Lingala	13:25:00.000+01:00															13:38:00.000+01:00	Oui		Oui
2019-10-30T14:24:28.250+01:00	2019-10-30T14:42:43.300+01:00	2019-10-30	Kinshasa	lingwala	hp_de_kalembelembe_centre_hosp	04KIN		Sur le site	CDV	Positif		25	04KIN25	48		Homme	Mariage ou union libre	Avec Emploi	Autres	Secondaire	KIN	1 à 5	Bas		Oui	Oui	Non		Reveil	Français	14:37:00.000+01:00		Oui	Oui	Oui	Oui	Oui	Non	Oui	Oui	Oui	Oui				14:39:00.000+01:00	Oui
2019-10-31T09:39:22.836+01:00	2019-11-05T17:11:13.936+01:00	2019-10-31	Kinshasa	lingwala	hp_de_kalembelembe_centre_hosp	04KIN		Sur le site	DCIP	Négatif	Oui	26	04KIN26	27		Femme	Célibataire	Sans Emploi	Catholique	Secondaire	KIN	1 à 5	Bas	Hommes	Non	Non	Non	Non		Lingala	17:02:00.000+01:00		Oui	Oui	Oui	Oui	Non	Non	Oui	Oui	Oui	Oui	Oui	Oui	Oui	17:05:00.000+01:00	Oui		Oui
2019-11-05T17:11:25.010+01:00	2019-11-05T17:24:26.375+01:00	2019-11-05	Kinshasa	lingwala	autre	04KIN		Sur le site	DCIP	Positif		27	04KIN27	32		Femme	Célibataire	Sans Emploi	Autres	Primaire	KIN	6 à 10	Moyen	Hommes	Non	Non	Non	Non	Reveil	Lingala	17:15:00.000+01:00		Oui	Non	Oui	Oui	Non	Non	Oui	Oui	Oui	Oui	Oui	Oui	Non	17:18:00.000+01:00	Oui		Oui
2019-11-05T17:28:15.638+01:00	2019-11-05T17:36:00.983+01:00	2019-11-05	Kinshasa	lingwala	hp_de_kalembelembe_centre_hosp	04KIN		Communuaté		Négatif	Oui	28	04KIN28	41		Homme	Divorcé (e ) ou séparé( e )	Avec Emploi	Catholique	Supérieure ou universitaire	KIN	6 à 10	Moyen		Non	Non	Non			Français	17:32:00.000+01:00		Oui	Oui	Oui	Oui	Oui	Oui	Oui	Oui	Oui	Oui	Oui	Oui	Oui	17:33:00.000+01:00	Non
2019-11-05T17:36:18.436+01:00	2019-11-05T17:59:39.495+01:00	2019-11-05	Kinshasa	lingwala	autre	04KIN		Sur le site	PTME	Positif		29	04KIN29	24		Femme	Célibataire	Sans Emploi	Catholique	Secondaire	KIN	1 à 5	Bas		Non	Non	Non			Lingala	17:38:00.000+01:00		Oui	Non	Oui	Oui	Non	Non	Oui	Oui	Oui	Oui	Oui	Oui	Non	17:41:00.000+01:00	Oui		Oui
2019-11-05T18:00:04.785+01:00	2019-11-05T18:09:47.034+01:00	2019-11-05	Kinshasa	lingwala	hp_de_kalembelembe_centre_hosp	04KIN		Communuaté		Négatif	Oui	30	04KIN30	22		Homme	Célibataire	Elève/Etudiant	Catholique	Supérieure ou universitaire	KIN	1 à 5	Bas		Oui	Oui	Oui			Swahili	18:03:00.000+01:00		Oui	Oui	Oui	Oui	Oui	Oui	Oui	Oui	Oui	Oui				18:05:00.000+01:00	Non
2019-11-05T18:10:46.116+01:00	2019-11-05T18:29:18.324+01:00	2019-11-05	Kinshasa	lingwala	autre	04KIN		Sur le site	DCIP	Positif		31	04KIN31	20		Femme	Célibataire	Sans Emploi	Autres	Non scolarisé	KIN	1 à 5	Bas	Hommes	Non	Non	Non	Oui	Reveil.	Lingala	18:23:00.000+01:00		Non	Non	Oui	Oui	Non	Non	Oui	Oui	Oui	Oui	Oui	Oui	Non	18:25:00.000+01:00	Oui		Oui
2019-11-05T18:29:28.477+01:00	2019-11-05T18:37:24.207+01:00	2019-11-05	Kinshasa	lingwala	hp_de_kalembelembe_centre_hosp	04KIN		Communuaté		Négatif	Oui	32	04KIN32	30		Homme	Célibataire	Sans Emploi	Catholique	Secondaire	KIN	1 à 5	Bas	Femmes	Non	Non	Non			Lingala	18:32:00.000+01:00		Oui	Oui	Oui	Oui	Oui	Oui	Oui	Oui	Oui	Oui	Oui	Oui	Oui	18:33:00.000+01:00	Oui
2019-11-05T18:39:26.439+01:00	2019-11-05T18:56:26.422+01:00	2019-11-05	Kinshasa	lingwala	autre	04KIN		Sur le site	DCIP	Positif		33	04KIN33	42		Homme	Mariage ou union libre	Avec Emploi	Catholique	Supérieure ou universitaire	KIN	1 à 5	Bas	Femmes	Non	Non	Non			Français	18:43:00.000+01:00		Oui	Oui	Oui	Oui	Oui	Oui	Oui	Oui	Oui	Oui				18:44:00.000+01:00	Oui
2019-11-05T18:56:58.963+01:00	2019-11-05T19:04:22.957+01:00	2019-11-05	Kinshasa	lingwala	hp_de_kalembelembe_centre_hosp	04KIN		Communuaté		Négatif	Oui	34	04KIN34	19		Femme	Célibataire	Elève/Etudiant	Catholique	Secondaire	KIN	superieur ou egale à 10	Elevé		Non	Non	Non	Non		Français	18:59:00.000+01:00		Oui	Oui	Oui	Oui	Oui	Oui	Oui	Oui	Oui	Oui				18:00:00.000+01:00	Oui
2019-11-05T19:10:18.494+01:00	2019-11-05T19:17:55.684+01:00	2019-11-05	Kinshasa	lingwala	autre	04KIN		Sur le site	DCIP	Positif		35	04KIN35	41		Homme	Mariage ou union libre	Avec Emploi	Catholique	Supérieure ou universitaire	KIN	1 à 5	Bas		Oui	Oui	Non			Français	13:11:00.000+01:00		Oui	Oui	Oui	Oui	Oui	Oui	Oui	Oui	Oui	Oui	Oui	Oui	Oui	13:12:00.000+01:00	Oui
2019-11-05T19:18:51.672+01:00	2019-11-05T19:27:30.380+01:00	2019-11-05	Kinshasa	lingwala	autre	04KIN		Communuaté		Négatif	Oui	36	04KIN36	18		Homme	Célibataire	Elève/Etudiant	Catholique	Secondaire	KIN	6 à 10	Moyen		Non	Non	Non			Français	13:20:00.000+01:00		Oui	Oui	Oui	Oui	Oui	Oui	Oui	Oui	Oui	Oui	Oui	Oui	Non	13:23:00.000+01:00	Oui
2019-11-05T19:41:32.948+01:00	2019-11-05T19:48:26.473+01:00	2019-11-05	Kinshasa	lingwala	autre	04KIN		Sur le site	DCIP	Positif		37	04KIN37	39		Homme	Célibataire	Sans Emploi	Catholique	Supérieure ou universitaire	KIN	1 à 5	Bas		Oui	Oui	Non			Français	10:38:00.000+01:00		Oui	Oui	Oui	Oui	Oui	Oui	Oui	Oui	Oui	Oui				10:40:00.000+01:00	Oui
2019-11-05T19:48:39.976+01:00	2019-11-05T20:03:17.109+01:00	2019-11-05	Kinshasa	lingwala	hp_de_kalembelembe_centre_hosp	04KIN		Sur le site	Relais communautaire	Négatif	Oui	38	04KIN38	21		Homme	Célibataire	Elève/Etudiant	Catholique	Secondaire	KIN	6 à 10	Moyen		Non	Non	Non			Lingala	12:44:00.000+01:00		Oui	Non	Oui		Non	Non	Oui	Oui	Oui	Oui	Oui	Oui	Oui	12:46:00.000+01:00	Oui
2019-11-05T10:46:02.862+01:00	2019-11-05T14:00:57.043+01:00	2019-11-05	Kinshasa	masina_2	elonga_centre_de_santé	05KIN		Sur le site	DCIP	Négatif	Oui	42	05KIN42	20		Homme	Célibataire	Elève/Etudiant	Catholique	Secondaire	KIN	6 à 10	Moyen	Femmes	Non	Non	Non			Lingala	10:50:00.000+01:00		Oui	Oui	Oui	Oui	Oui	Oui	Oui	Oui	Oui	Oui	Oui	Oui	Oui	11:00:00.000+01:00	Oui		Oui
2019-11-06T13:00:54.847+01:00	2019-11-06T13:11:56.553+01:00	2019-11-06	Kinshasa	masina_2	elonga_centre_de_santé	05KIN		Communuaté		Négatif	Oui	44	05KIN44	24		Homme	Célibataire	Elève/Etudiant	Islam	Secondaire	KIN	1 à 5	Bas	Femmes	Non	Non	Non			Lingala	13:06:00.000+01:00		Non	Oui	Oui	Oui	Oui	Oui	Oui	Oui	Oui	Oui	Oui	Oui	Oui	13:18:00.000+01:00	Oui		Oui
2019-10-29T14:21:47.732+01	2019-10-29T14:29:03.864+01	2019-10-29	Kinshasa	ndjili	bomoi_centre_de_santé	03KIN		Sur le site	DCIP	Négatif	Oui	21	03KIN21	21		Femme	Célibataire	Elève/Etudiant	Autres	Supérieure ou universitaire	KIN	1 à 5	Bas	Hommes	Non	Non	Non	Non	Réveil	Français	09:23:00.000+01		Oui	Oui	Oui	Oui	Oui	Oui	Oui	Oui	Oui	Oui	Oui	Oui	Oui	09:26:00.000+01	Oui
2019-10-29T14:29:10.918+01	2019-10-29T14:37:36.450+01	2019-10-29	Kinshasa	ndjili	bomoi_centre_de_santé	03KIN		Sur le site	DCIP	Négatif	Oui	22	03KIN22	46		Homme	Mariage ou union libre	Sans Emploi	Catholique	Supérieure ou universitaire	KIN	1 à 5	Bas	Femmes	Non	Non	Non			Français	10:30:00.000+01		Oui	Oui	Oui	Oui	Oui	Oui	Oui	Oui	Oui	Oui				10:33:00.000+01	Oui
2019-10-30T11:22:33.909+01	2019-10-30T11:40:48.311+01	2019-10-30	Kinshasa	ndjili	bomoi_centre_de_santé	03KIN		Sur le site	DCIP	Positif		23	03KIN23	38		Homme	Célibataire	Sans Emploi	Autres	Supérieure ou universitaire	KIN	1 à 5	Bas	Femmes	Oui	Non	Non		Réveil	Français	09:25:00.000+01		Oui	Oui	Oui	Oui	Oui	Oui	Oui	Oui	Oui	Oui	Oui	Oui	Oui	09:30:00.000+01	Oui
2019-10-30T12:49:37.920+01	2019-10-30T13:08:02.683+01	2019-10-30	Kinshasa	ndjili	bomoi_centre_de_santé	03KIN		Sur le site	DCIP	Négatif	Oui	24	03KIN24	34		Homme	Célibataire	Sans Emploi	Catholique	Primaire	KIN	1 à 5	Bas	Femmes	Non	Non	Non			Lingala	12:52:00.000+01		Oui	Oui	Oui	Oui	Oui	Oui	Oui	Oui	Oui	Oui	Oui	Oui	Oui	12:56:00.000+01	Oui
2019-10-31T14:18:58.085+01	2019-10-31T14:25:11.028+01	2019-10-31	Kinshasa	ndjili	bomoi_centre_de_santé	03KIN		Sur le site	PTME	Positif		25	03KIN25	22		Femme	Mariage ou union libre	Sans Emploi	Protestant	Secondaire	KIN	1 à 5	Bas	Hommes	Non	Non	Non	Oui		Français	14:15:00.000+01		Oui	Oui	Oui	Oui	Oui	Oui	Oui	Oui	Oui	Oui	Oui	Oui	Oui	14:20:00.000+01	Oui
2019-11-01T13:28:36.600+01	2019-11-01T13:45:33.129+01	2019-11-01	Kinshasa	ndjili	bomoi_centre_de_santé	03KIN		Communuaté		Positif		26	03KIN26	49		Homme	Mariage ou union libre	Sans Emploi	Catholique	Secondaire	KIN	1 à 5	Bas	Femmes	Non	Non	Non			Français	08:30:00.000+01		Oui	Oui	Oui	Oui	Oui	Oui	Oui	Oui	Oui	Oui	Oui	Oui	Oui	08:34:00.000+01	Oui
2019-11-01T13:53:48.166+01	2019-11-01T14:05:12.671+01	2019-11-01	Kinshasa	ndjili	bomoi_centre_de_santé	03KIN		Communuaté		Positif		27	03KIN27	29		Homme	Célibataire	Sans Emploi	Autres	Secondaire	KIN	1 à 5	Bas	Femmes	Non	Non	Non		Réveil	Français	09:32:00.000+01		Oui	Oui	Oui	Oui	Oui	Oui	Oui	Oui	Oui	Oui	Oui	Oui	Oui	09:35:00.000+01	Oui
2019-11-01T14:07:16.369+01	2019-11-01T14:15:06.326+01	2019-11-01	Kinshasa	ndjili	bomoi_centre_de_santé	03KIN		Communuaté		Positif		28	03KIN28	37		Homme	Célibataire	Sans Emploi	Autres	Secondaire	KIN	1 à 5	Bas	Femmes	Oui	Non	Non		Réveil	Français	10:09:00.000+01		Oui	Oui	Oui	Oui	Oui	Oui	Oui	Oui	Oui	Oui	Oui	Oui	Oui	10:12:00.000+01	Oui
2019-11-01T14:15:41.174+01	2019-11-01T14:25:19.149+01	2019-11-01	Kinshasa	ndjili	bomoi_centre_de_santé	03KIN		Sur le site	DCIP	Négatif	Oui	29	03KIN29	30		Femme	Célibataire	Sans Emploi	Autres	Secondaire	KIN	1 à 5	Bas	Hommes	Non	Non	Non	Oui	Réveil	Lingala	10:32:00.000+01		Oui	Oui	Oui	Oui	Oui	Oui	Oui	Oui	Oui	Oui	Oui	Oui	Oui	10:36:00.000+01	Oui
2019-11-01T14:53:38.227+01	2019-11-01T15:31:03.741+01	2019-11-01	Kinshasa	ndjili	bomoi_centre_de_santé	03KIN		Sur le site	DCIP	Négatif	Oui	30	03KIN30	26		Femme	Célibataire	Sans Emploi	Autres	Secondaire	KIN	1 à 5	Bas	Hommes	Non	Non	Non	Non	Témoin de Jéhovah	Français	11:20:00.000+01		Oui	Oui	Oui	Oui	Oui	Oui	Oui	Oui	Oui	Oui	Oui	Oui	Oui	11:23:00.000+01	Oui
2019-11-01T15:01:41.376+01	2019-11-01T15:13:29.670+01	2019-11-01	Kinshasa	ndjili	bomoi_centre_de_santé	03KIN		Sur le site	DCIP	Négatif	Oui	31	03KIN31	44		Homme	Mariage ou union libre	Sans Emploi	Protestant	Secondaire	KIN	1 à 5	Bas	Femmes	Non	Non	Non			Français	11:40:00.000+01		Oui	Oui	Oui	Oui	Oui	Oui	Oui	Oui	Oui	Oui	Oui	Oui	Oui	11:44:00.000+01	Oui
2019-11-01T15:13:38.572+01	2019-11-01T15:28:26.689+01	2019-11-01	Kinshasa	ndjili	bomoi_centre_de_santé	03KIN		Sur le site	DCIP	Négatif	Oui	32	03KIN32	32		Homme	Célibataire	Sans Emploi	Autres	Supérieure ou universitaire	KIN	1 à 5	Bas	Femmes	Oui	Non	Non		Témoin de Jéhovah	Français	12:18:00.000+01		Oui	Oui	Oui	Oui	Oui	Oui	Oui	Oui	Oui	Oui	Oui	Oui	Oui	12:22:00.000+01	Oui
2019-11-04T23:13:14.167+01	2019-11-04T23:22:12.271+01	2019-11-04	Kinshasa	ndjili	bomoi_centre_de_santé	03KIN		Sur le site	DCIP	Positif		33	03KIN33	47		Homme	Mariage ou union libre	Sans Emploi	Protestant	Secondaire	KIN	1 à 5	Bas	Femmes	Non	Non	Non			Français	08:50:00.000+01		Oui	Oui	Oui	Oui	Oui	Oui	Oui	Oui	Oui	Oui	Oui	Oui	Oui	08:53:00.000+01	Oui
2019-11-04T23:22:49.533+01	2019-11-04T23:30:34.347+01	2019-11-04	Kinshasa	ndjili	bomoi_centre_de_santé	03KIN		Sur le site	DCIP	Positif		34	03KIN34	49		Homme	Mariage ou union libre	Avec Emploi	Protestant	Supérieure ou universitaire	KIN	1 à 5	Bas	Femmes	Non	Non	Non			Français	09:40:00.000+01		Oui	Oui	Oui	Oui	Oui	Oui	Oui	Oui	Oui	Oui				09:42:00.000+01	Oui
2019-11-04T23:30:42.672+01	2019-11-04T23:40:45.945+01	2019-11-04	Kinshasa	ndjili	bomoi_centre_de_santé	03KIN		Sur le site	DCIP	Négatif	Oui	35	03KIN35	23		Femme	Célibataire	Elève/Etudiant	Autres	Supérieure ou universitaire	KIN	1 à 5	Bas	Hommes	Oui	Non	Non	Non	Réveil	Français	10:32:00.000+01		Oui	Oui	Oui	Oui	Oui	Oui	Oui	Oui	Oui	Oui	Oui	Oui	Oui	10:35:00.000+01	Oui
2019-11-05T13:52:27.909+01	2019-11-05T13:59:37.919+01	2019-11-05	Kinshasa	ndjili	bomoi_centre_de_santé	03KIN		Sur le site	DCIP	Négatif	Oui	36	03KIN36	29		Femme	Célibataire	Sans Emploi	Catholique	Secondaire	KIN	1 à 5	Bas	Hommes	Non	Non	Non	Non		Français	08:52:00.000+01		Oui	Oui	Oui	Oui	Oui	Oui	Oui	Oui	Oui	Oui	Oui	Oui	Oui	08:54:00.000+01	Oui
2019-11-05T13:59:43.279+01	2019-11-05T14:07:39.666+01	2019-11-05	Kinshasa	ndjili	bomoi_centre_de_santé	03KIN		Sur le site	DCIP	Positif		37	03KIN37	48		Femme	Divorcé (e ) ou séparé( e )	Sans Emploi	Protestant	Secondaire	KIN	1 à 5	Bas	Hommes	Non	Non	Non	Oui		Lingala	09:47:00.000+01		Oui	Oui	Oui	Oui	Oui	Oui	Oui	Oui	Oui	Oui	Oui	Oui	Oui	09:49:00.000+01	Oui
2019-11-05T14:07:45.136+01	2019-11-05T14:15:12.158+01	2019-11-05	Kinshasa	ndjili	bomoi_centre_de_santé	03KIN		Sur le site	DCIP	Positif		38	03KIN38	40		Femme	Mariage ou union libre	Sans Emploi	Catholique	Secondaire	KIN	1 à 5	Bas	Hommes	Oui	Non	Non	Non		Lingala	10:08:00.000+01		Oui	Oui	Oui	Oui	Oui	Oui	Oui	Oui	Oui	Oui	Oui	Oui	Oui	10:10:00.000+01	Oui
2019-11-02T11:22:19.202+01	2019-11-02T11:30:05.287+01	2019-11-02	Kinshasa	kintambo	kimia_centre_de_santé	07KIN		Sur le site	DCIP	Positif		33	07KIN33	18		Femme	Célibataire	Elève/Etudiant	Protestant	Secondaire	KIN	superieur ou egale à 10	Elevé		Oui	Oui	Non	Non		Lingala	10:25:00.000+01		Oui	Oui	Oui	Oui	Oui	Oui	Oui	Oui	Oui	Oui	Oui	Oui	Oui	10:35:00.000+01	Oui		Oui
2019-11-02T11:30:17.107+01	2019-11-02T11:37:57.303+01	2019-11-02	Kinshasa	kintambo	kimia_centre_de_santé	07KIN		Sur le site	DCIP	Positif		34	07KIN34	23		Homme	Célibataire	Sans Emploi	Autres	Primaire	KIN	1 à 5	Bas	Femmes	Oui	Oui	Non		Vuvamu	Lingala	11:20:00.000+01		Oui	Oui	Oui	Oui	Oui	Oui	Oui	Oui	Oui	Oui	Oui	Oui	Oui	11:30:00.000+01	Oui		Oui
2019-11-04T13:45:04.993+01	2019-11-04T13:55:16.201+01	2019-11-04	Kinshasa	kintambo	kimia_centre_de_santé	07KIN		Sur le site	DCIP	Positif		35	07KIN35	47		Homme	Veuf(ve)	Avec Emploi	Catholique	Secondaire	KIN	superieur ou egale à 10	Elevé		Oui	Oui	Non			Lingala	13:00:00.000+01		Oui	Oui	Oui	Oui	Oui	Oui	Oui	Oui	Oui	Oui	Oui	Oui	Oui	13:10:00.000+01	Oui		Oui
2019-11-05T14:12:32.082+01	2019-11-05T14:19:54.611+01	2019-11-05	Kinshasa	kintambo	kimia_centre_de_santé	07KIN		Sur le site	CDV	Négatif	Oui	36	07KIN36	38		Homme	Célibataire	Sans Emploi	Protestant	Secondaire	KIN	6 à 10	Moyen		Oui	Oui	Non			Lingala	09:00:00.000+01		Oui	Oui	Oui	Oui	Oui	Oui	Oui	Oui	Oui	Oui	Oui	Oui	Oui	09:10:00.000+01	Non
2019-11-05T14:20:04.760+01	2019-11-05T14:27:55.011+01	2019-11-05	Kinshasa	kintambo	kimia_centre_de_santé	07KIN		Sur le site	CDV	Négatif	Oui	37	07KIN37	18		Femme	Célibataire	Elève/Etudiant	Autres		KIN	superieur ou egale à 10	Elevé		Oui	Oui	Non	Non	Armée du salut	Lingala	10:20:00.000+01		Oui	Oui	Oui	Oui	Oui	Oui	Oui	Oui	Oui	Oui	Oui	Oui	Oui	10:30:00.000+01	Oui		Oui
2019-11-05T14:28:07.815+01	2019-11-05T14:34:54.674+01	2019-11-05	Kinshasa	kintambo	kimia_centre_de_santé	07KIN		Sur le site	CDV	Négatif	Oui	38	07KIN38	43		Femme	Mariage ou union libre	Avec Emploi	Protestant	Secondaire	KIN	1 à 5	Bas	Hommes	Oui	Oui	Non	Non		Lingala	12:00:00.000+01		Oui	Oui	Oui	Oui	Oui	Oui	Oui	Oui	Oui	Oui	Oui	Oui	Oui	12:10:00.000+01	Non
2019-10-22T14:02:23.490+02:00	2019-11-06T16:35:10.138+02:00	2019-10-22	Kinshasa	kikimi	scs_bosembo_centre_de_santé	02KIN		Sur le site	DCIP	Positif		09	02KIN09	23		Homme	Célibataire	Sans Emploi	Catholique	Secondaire	KIN	1 à 5	Bas	Femmes	Oui	Oui	Oui			Français	10:00:00.000+02:00		Oui	Oui	Oui	Oui	Oui	Oui	Oui	Oui	Oui	Oui	Oui	Oui	Oui	10:10:00.000+02:00	Non
2019-10-22T14:15:49.705+02:00	2019-10-22T14:25:08.409+02:00	2019-10-22	Kinshasa	kikimi	scs_bosembo_centre_de_santé	02KIN		Sur le site	DCIP	Négatif	Oui	10	02KIN10	26		Homme	Mariage ou union libre	Sans Emploi	Protestant	Secondaire	KIN	1 à 5	Bas	Hommes	Oui	Oui	Oui			Français	10:20:00.000+02:00		Oui	Oui	Oui	Oui	Oui	Oui	Oui	Oui	Oui	Oui	Oui	Oui	Oui	10:30:00.000+02:00	Non
2019-10-22T14:25:39.606+02:00	2019-10-22T14:33:03.723+02:00	2019-10-22	Kinshasa	kikimi	scs_bosembo_centre_de_santé	02KIN		Sur le site	DCIP	Positif		11	02KIN11	22		Homme	Mariage ou union libre	Sans Emploi	Protestant	Secondaire	KIN	1 à 5	Bas	Femmes	Oui	Oui	Oui			Français	11:30:00.000+02:00		Oui	Oui	Oui	Oui	Oui	Oui	Oui	Oui	Oui	Oui	Oui	Oui	Oui	11:40:00.000+02:00	Non
2019-10-22T14:33:24.710+02:00	2019-10-22T14:50:58.343+02:00	2019-10-22	Kinshasa	kikimi	scs_bosembo_centre_de_santé	02KIN		Sur le site	DCIP	Négatif	Oui	12	02KIN12	34		Homme	Célibataire	Elève/Etudiant	Protestant	Supérieure ou universitaire	KIN	1 à 5	Bas	Femmes	Oui	Oui	Oui			Français	12:30:00.000+02:00		Oui	Oui	Oui	Oui	Oui	Oui	Oui	Oui	Oui	Oui	Oui	Oui	Oui	12:40:00.000+02:00	Non
2019-10-22T14:51:07.278+02:00	2019-10-22T15:00:14.637+02:00	2019-10-22	Kinshasa	kikimi	scs_bosembo_centre_de_santé	02KIN		Sur le site	DCIP	Positif		13	02KIN13	23		Femme	Célibataire	Sans Emploi	Catholique	Secondaire	KIN	1 à 5	Bas	Hommes	Oui	Oui	Oui			Français	12:30:00.000+02:00		Oui	Oui	Oui	Oui	Oui	Oui	Oui	Oui	Oui	Oui	Oui	Oui	Oui	12:40:00.000+02:00	Non
2019-10-22T15:00:22.910+02:00	2019-10-22T15:09:27.476+02:00	2019-10-22	Kinshasa	kikimi	scs_bosembo_centre_de_santé	02KIN		Sur le site	DCIP	Négatif	Oui	14	02KIN14	19		Femme	Célibataire	Sans Emploi	Catholique	Secondaire	KIN	1 à 5	Bas	Hommes	Oui	Oui	Oui			Français	12:00:00.000+02:00		Oui	Oui	Oui	Oui	Oui	Oui	Oui	Oui	Oui	Oui	Oui	Oui	Oui	12:15:00.000+02:00	Non
2019-10-23T16:39:48.149+02:00	2019-10-24T15:43:36.943+02:00	2019-10-23	Kinshasa	kikimi	scs_bosembo_centre_de_santé	02KIN		Sur le site	DCIP	Positif		15	02KIN15	23		Femme	Célibataire	Elève/Etudiant	Catholique	Secondaire	KIN	superieur ou egale à 10	Elevé		Oui	Oui	Oui			Français	14:00:00.000+02:00		Oui	Oui	Oui	Oui	Oui	Oui	Oui	Oui	Oui	Oui	Oui	Oui	Oui	14:10:00.000+02:00	Non
2019-10-29T23:27:43.063+02:00	2019-10-29T23:46:10.295+02:00	2019-10-29	Kinshasa	kikimi	scs_bosembo_centre_de_santé	02KIN		Sur le site	DCIP	Négatif	Oui	16	02KIN16	26		Femme	Célibataire	Sans Emploi	Protestant	Secondaire	KIN	1 à 5	Bas	Hommes	Oui	Oui	Oui			Français	12:40:00.000+02:00		Oui	Oui	Oui	Oui	Oui	Oui	Oui	Oui	Oui	Oui	Oui	Oui	Oui	12:50:00.000+02:00	Non
2019-10-29T23:46:22.703+02:00	2019-10-30T21:30:25.375+02:00	2019-10-29	Kinshasa	kikimi	scs_bosembo_centre_de_santé	02KIN		Sur le site	DCIP	Positif		17	02KIN17	28		Homme	Célibataire	Sans Emploi	Protestant	Secondaire	KIN	1 à 5	Bas	Femmes	Oui	Oui	Oui			Français	10:20:00.000+02:00		Oui	Oui	Oui	Oui	Oui	Oui	Oui	Oui	Oui	Oui	Oui	Oui	Oui	10:30:00.000+02:00	Non
2019-10-30T21:30:58.197+02:00	2019-10-30T21:37:36.841+02:00	2019-10-30	Kinshasa	kikimi	scs_bosembo_centre_de_santé	02KIN		Sur le site	DCIP	Négatif	Oui	18	02KIN18	22		Homme	Mariage ou union libre	Avec Emploi	Catholique	Supérieure ou universitaire	KIN	1 à 5	Bas	Femmes	Oui	Oui	Oui			Français	11:10:00.000+02:00		Oui	Oui	Oui	Oui	Oui	Oui	Oui	Oui	Oui	Oui	Oui	Oui	Oui	11:20:00.000+02:00	Non
2019-10-30T21:37:52.723+02:00	2019-10-30T21:45:36.846+02:00	2019-10-30	Kinshasa	kikimi	scs_bosembo_centre_de_santé	02KIN		Sur le site	DCIP	Positif		19	02KIN19	23		Femme	Mariage ou union libre	Sans Emploi	Catholique	Secondaire	KIN	1 à 5	Bas	Hommes	Oui	Oui	Oui			Français	09:00:00.000+02:00		Oui	Oui	Oui	Oui	Oui	Oui	Oui	Oui	Oui	Oui	Oui	Oui	Oui	09:10:00.000+02:00	Non
2019-10-30T21:46:31.113+02:00	2019-10-30T21:55:11.986+02:00	2019-10-30	Kinshasa	kikimi	scs_bosembo_centre_de_santé	02KIN		Sur le site	DCIP	Négatif	Oui	20	02KIN20	26		Femme	Célibataire	Elève/Etudiant	Protestant	Supérieure ou universitaire	KIN	1 à 5	Bas	Hommes	Oui	Oui	Oui			Français	12:40:00.000+02:00		Oui	Oui	Oui	Oui	Oui	Oui	Oui	Oui	Oui	Oui	Oui	Oui	Oui	12:50:00.000+02:00	Non
2019-10-30T21:57:03.671+02:00	2019-10-30T22:05:41.266+02:00	2019-10-30	Kinshasa	kikimi	scs_bosembo_centre_de_santé	02KIN		Sur le site	DCIP	Positif		21	02KIN21	32		Homme	Mariage ou union libre	Sans Emploi	Catholique	Secondaire	KIN	1 à 5	Bas	Femmes	Oui	Oui	Oui			Français	10:00:00.000+02:00		Oui	Oui	Oui	Oui	Oui	Oui	Oui	Oui	Oui	Oui	Oui	Oui	Oui	10:10:00.000+02:00	Non
2019-10-30T22:06:45.123+02:00	2019-10-30T22:15:19.168+02:00	2019-10-30	Kinshasa	kikimi	scs_bosembo_centre_de_santé	02KIN		Sur le site	DCIP	Négatif	Oui	22	02KIN22	42		Femme	Célibataire	Sans Emploi	Catholique	Secondaire	KIN	1 à 5	Bas	Hommes	Oui	Oui	Oui			Français	11:10:00.000+02:00		Oui	Oui	Oui	Oui	Oui	Oui	Oui	Oui	Oui	Oui	Oui	Oui	Oui	11:20:00.000+02:00	Non
2019-10-30T22:16:16.786+02:00	2019-10-30T22:26:57.165+02:00	2019-10-30	Kinshasa	kikimi	scs_bosembo_centre_de_santé	02KIN		Sur le site	DCIP	Positif		23	02KIN23	24		Homme	Célibataire	Sans Emploi	Catholique	Secondaire	KIN	1 à 5	Bas	Femmes	Oui	Oui	Oui			Français	10:00:00.000+02:00		Oui	Oui	Oui	Oui	Oui	Oui	Oui	Oui	Oui	Oui	Oui	Oui	Oui	10:10:00.000+02:00	Non
2019-10-30T22:27:37.581+02:00	2019-10-30T22:34:28.406+02:00	2019-10-30	Kinshasa	kikimi	scs_bosembo_centre_de_santé	02KIN		Sur le site	DCIP	Négatif	Oui	24	02KIN24	26		Homme	Célibataire	Sans Emploi	Catholique	Secondaire	KIN	1 à 5	Bas	Femmes	Oui	Oui	Oui			Français	12:30:00.000+02:00		Oui	Oui	Oui	Oui	Oui	Oui	Oui	Oui	Oui	Oui	Oui	Oui	Oui	12:40:00.000+02:00	Non
2019-10-30T22:34:46.716+02:00	2019-10-30T22:44:39.153+02:00	2019-10-30	Kinshasa	kikimi	scs_bosembo_centre_de_santé	02KIN		Sur le site	DCIP	Positif		25	02KIN25	28		Homme	Célibataire	Sans Emploi	Catholique	Secondaire	KIN	6 à 10	Moyen	Femmes	Oui	Oui	Oui			Français	12:00:00.000+02:00		Oui	Oui	Oui	Oui	Oui	Oui	Oui	Oui	Oui	Oui	Oui	Oui	Oui	12:10:00.000+02:00	Non
2019-10-31T16:27:03.991+02:00	2019-10-31T16:37:31.838+02:00	2019-10-31	Kinshasa	kikimi	scs_bosembo_centre_de_santé	02KIN		Sur le site	DCIP	Négatif	Oui	26	02KIN26	32		Femme	Célibataire	Elève/Etudiant	Protestant	Supérieure ou universitaire	KIN	1 à 5	Bas	Hommes	Oui	Oui	Oui			Français	09:30:00.000+02:00		Oui	Oui	Oui	Oui	Oui	Oui	Oui	Oui	Oui	Oui	Oui	Oui	Oui	09:40:00.000+02:00	Non
2019-10-31T16:38:10.687+02:00	2019-10-31T16:45:35.672+02:00	2019-10-31	Kinshasa	kikimi	scs_bosembo_centre_de_santé	02KIN		Sur le site	DCIP	Positif		27	02KIN27	26		Homme	Mariage ou union libre	Sans Emploi	Protestant	Secondaire	KIN	1 à 5	Bas	Femmes	Oui	Oui	Oui			Français	09:30:00.000+02:00		Oui	Oui	Oui	Oui	Oui	Oui	Oui	Oui	Oui	Oui	Oui	Oui	Oui	09:40:00.000+02:00	Non
2019-10-31T16:45:49.288+02:00	2019-10-31T16:56:35.228+02:00	2019-10-31	Kinshasa	kikimi	scs_bosembo_centre_de_santé	02KIN		Sur le site	DCIP	Négatif	Oui	28	02KIN28	33		Femme	Célibataire	Sans Emploi	Protestant	Secondaire	KIN	1 à 5	Bas	Hommes	Oui	Oui	Oui			Français	10:30:00.000+02:00		Oui	Oui	Oui	Oui	Oui	Oui	Oui	Oui	Oui	Oui	Oui	Oui	Oui	10:40:00.000+02:00	Non
2019-10-31T17:30:12.110+02:00	2019-10-31T17:38:30.421+02:00	2019-10-31	Kinshasa	kikimi	scs_bosembo_centre_de_santé	02KIN		Sur le site	DCIP	Positif		29	02KIN29	37		Femme	Mariage ou union libre	Sans Emploi	Catholique	Secondaire	KIN	1 à 5	Bas	Hommes	Oui	Oui	Oui			Français	10:30:00.000+02:00		Oui	Oui	Oui	Oui	Oui	Oui	Oui	Oui	Oui	Oui	Oui	Oui	Oui	10:40:00.000+02:00	Non
2019-10-31T17:40:17.257+02:00	2019-10-31T17:48:51.277+02:00	2019-10-31	Kinshasa	kikimi	scs_bosembo_centre_de_santé	02KIN		Sur le site	DCIP	Négatif	Oui	30	02KIN30	32		Femme	Célibataire	Sans Emploi	Protestant	Secondaire	KIN	1 à 5	Bas	Hommes	Oui	Oui	Oui			Français	08:30:00.000+02:00		Oui	Oui	Oui	Oui	Oui	Oui	Oui	Oui	Oui	Oui	Oui	Oui	Oui	08:40:00.000+02:00	Non
2019-10-31T17:51:16.474+02:00	2019-10-31T18:04:42.790+02:00	2019-10-31	Kinshasa	kikimi	scs_bosembo_centre_de_santé	02KIN		Sur le site	DCIP	Positif		31	02KIN31	24		Femme	Célibataire	Sans Emploi	Protestant	Secondaire	KIN	1 à 5	Bas	Hommes	Oui	Oui	Oui			Français	08:30:00.000+02:00		Oui	Oui	Oui	Oui	Oui	Oui	Oui	Oui	Oui	Oui	Oui	Oui	Oui	08:40:00.000+02:00	Non
2019-10-31T18:07:52.569+02:00	2019-10-31T18:21:09.578+02:00	2019-10-31	Kinshasa	kikimi	scs_bosembo_centre_de_santé	02KIN		Sur le site	DCIP	Négatif	Oui	32	02KIN32	41		Homme	Célibataire	Sans Emploi	Catholique	Secondaire	KIN	1 à 5	Bas	Femmes	Oui	Oui	Oui			Français	09:10:00.000+02:00		Oui	Oui	Oui	Oui	Oui	Oui	Oui	Oui	Oui	Oui	Oui	Oui	Oui	09:20:00.000+02:00	Non
2019-10-31T19:48:08.682+02:00	2019-10-31T20:14:07.037+02:00	2019-10-31	Kinshasa	kikimi	scs_bosembo_centre_de_santé	02KIN		Sur le site	DCIP	Positif		33	02KIN33	32		Femme	Mariage ou union libre	Sans Emploi	Catholique	Secondaire	KIN	1 à 5	Bas	Hommes	Oui	Oui	Oui			Français	08:50:00.000+02:00		Oui	Oui	Oui	Oui	Oui	Oui	Oui	Oui	Oui	Oui	Oui	Oui	Oui	09:00:00.000+02:00	Non
2019-10-31T20:14:21.922+02:00	2019-10-31T20:32:00.312+02:00	2019-10-31	Kinshasa	kikimi	scs_bosembo_centre_de_santé	02KIN		Sur le site	DCIP	Négatif	Oui	34	02KIN34	25		Femme	Célibataire	Sans Emploi	Catholique	Secondaire	KIN	superieur ou egale à 10	Elevé		Oui	Oui	Oui			Français	11:00:00.000+02:00		Oui	Oui	Oui	Oui	Oui	Oui	Oui	Oui	Oui	Oui	Oui	Oui	Oui	11:10:00.000+02:00	Non
2019-10-31T20:49:27.032+02:00	2019-10-31T21:00:41.324+02:00	2019-10-31	Kinshasa	kikimi	scs_bosembo_centre_de_santé	02KIN		Sur le site	DCIP	Positif		35	02KIN35	23		Homme	Mariage ou union libre	Sans Emploi	Protestant	Secondaire	KIN	1 à 5	Bas	Femmes	Oui	Oui	Oui			Français	10:00:00.000+02:00		Oui	Oui	Oui	Oui	Oui	Oui	Oui	Oui	Oui	Oui	Oui	Oui	Oui	10:10:00.000+02:00	Non
2019-10-31T21:00:53.953+02:00	2019-10-31T21:12:24.583+02:00	2019-10-31	Kinshasa	kikimi	scs_bosembo_centre_de_santé	02KIN		Sur le site	DCIP	Négatif	Oui	36	02KIN36	22		Femme	Célibataire	Sans Emploi	Catholique	Secondaire	KIN	superieur ou egale à 10	Elevé		Oui	Oui	Oui			Français	10:00:00.000+02:00		Oui	Oui	Oui	Oui	Oui	Oui	Oui	Oui	Oui	Oui	Oui	Oui	Oui	10:10:00.000+02:00	Non
2019-11-01T18:32:44.031+02:00	2019-11-01T18:38:26.600+02:00	2019-11-01	Kinshasa	kikimi	scs_bosembo_centre_de_santé	02KIN		Sur le site	DCIP	Positif		37	02KIN37	22		Femme	Célibataire	Sans Emploi	Catholique	Secondaire	KIN	1 à 5	Bas	Hommes	Oui	Oui	Oui			Français	12:30:00.000+02:00		Oui	Oui	Oui	Oui	Oui	Oui	Oui	Oui	Oui	Oui	Oui	Oui	Oui	12:40:00.000+02:00	Non
2019-11-01T18:38:40.594+02:00	2019-11-01T18:44:23.259+02:00	2019-11-01	Kinshasa	kikimi	scs_bosembo_centre_de_santé	02KIN		Sur le site	DCIP	Négatif	Oui	38	02KIN38	26		Homme	Mariage ou union libre	Avec Emploi	Protestant	Supérieure ou universitaire	KIN	1 à 5	Bas	Femmes	Oui	Oui	Oui			Français	12:30:00.000+02:00		Oui	Oui	Oui	Oui	Oui	Oui	Oui	Oui	Oui	Oui	Oui	Oui	Oui	12:40:00.000+02:00	Non
2019-11-01T18:44:29.795+02:00	2019-11-06T16:35:50.895+02:00	2019-11-01	Kinshasa	kikimi	scs_bosembo_centre_de_santé	02KIN		Sur le site	DCIP	Négatif	Oui	39	02KIN39	28		Homme	Célibataire	Sans Emploi	Catholique	Secondaire	KIN	1 à 5	Bas	Hommes	Oui	Oui	Oui			Français	12:30:00.000+02:00		Oui	Oui	Oui	Oui	Oui	Oui	Oui	Oui	Oui	Oui	Oui	Oui	Oui	12:42:00.000+02:00	Non
2019-10-14T13:35:52.113+01	2019-10-21T19:03:04.938+01	2019-10-14	Kinshasa	biyela	saint_joseph_centre_de_santé	08KIN		Sur le site	CDV	Positif		01	08KIN01	40		Homme	Mariage ou union libre	Sans Emploi	Catholique	Secondaire	KIN	1 à 5	Bas	Femmes	Oui	Oui	Oui			Lingala	08:30:00.000+01		Oui	Oui	Oui	Oui	Oui	Oui	Oui	Oui	Oui	Oui	Oui	Oui	Oui	09:22:00.000+01	Non
2019-10-16T14:47:51.542+01	2019-10-21T10:05:38.157+01	2019-10-16	Kinshasa	biyela	saint_joseph_centre_de_santé	08KIN		Sur le site	DCIP	Négatif	Oui	04	08KIN04	40		Femme	Mariage ou union libre	Avec Emploi	Catholique	Supérieure ou universitaire	KIN	1 à 5	Bas		Oui	Oui	Non	Non		Français	15:00:00.000+01		Oui	Oui	Oui	Oui	Oui	Oui	Oui	Oui	Oui	Oui	Oui	Oui	Oui	15:30:00.000+01	Non
2019-10-17T15:24:50.256+01	2019-10-21T10:08:31.827+01	2019-10-17	Kinshasa	biyela	saint_joseph_centre_de_santé	08KIN		Sur le site	CDV	Positif		05	08KIN05	33		Homme	Célibataire	Sans Emploi	Catholique	Primaire	KIN	1 à 5	Bas	Femmes	Oui	Oui	Non			Lingala	12:05:00.000+01		Oui	Oui	Oui	Oui	Oui	Oui	Oui	Oui	Oui	Oui	Oui	Oui	Oui	12:25:00.000+01	Non
2019-10-17T15:35:58.962+01	2019-10-21T10:28:36.364+01	2019-10-17	Kinshasa	biyela	saint_joseph_centre_de_santé	08KIN		Sur le site	CDV	Négatif	Oui	08	08KIN08	37		Homme	Mariage ou union libre	Avec Emploi	Islam	Supérieure ou universitaire	KIN	1 à 5	Bas	Femmes	Oui	Oui	Non			Français	11:00:00.000+01		Oui	Oui	Oui	Oui	Oui	Oui	Oui	Oui	Oui	Oui	Oui	Oui	Oui	11:35:00.000+01	Non
2019-10-17T15:52:15.770+01	2019-10-21T10:25:36.189+01	2019-10-17	Kinshasa	biyela	saint_joseph_centre_de_santé	08KIN		Sur le site	CDV	Positif		07	08KIN07	49		Femme	Divorcé (e ) ou séparé( e )	Avec Emploi	Catholique	Primaire	KIN	1 à 5	Bas	Hommes	Oui	Oui	Non	Non		Lingala	13:00:00.000+01		Oui	Oui	Oui	Oui	Oui	Oui	Oui	Oui	Oui	Oui	Oui	Oui	Oui	13:30:00.000+01	Non
2019-10-17T16:13:19.190+01	2019-10-21T10:21:51.209+01	2019-10-17	Kinshasa	biyela	saint_joseph_centre_de_santé	08KIN		Sur le site	CDV	Négatif	Oui	06	08KIN06	49		Femme	Mariage ou union libre	Avec Emploi	Catholique	Secondaire	KIN	1 à 5	Bas	Hommes	Oui	Oui	Non	Non		Lingala	09:30:00.000+01		Oui	Oui	Oui	Oui	Oui	Oui	Oui	Oui	Oui	Oui	Oui	Oui	Oui	10:10:00.000+01	Non
2019-10-19T12:09:32.897+01	2019-10-21T09:56:24.498+01	2019-10-19	Kinshasa	biyela	saint_joseph_centre_de_santé	08KIN		Sur le site	CDV	Négatif	Oui	02	08KIN02	36		Femme	Célibataire	Avec Emploi	Catholique	Supérieure ou universitaire	KIN	1 à 5	Bas	Hommes	Oui	Oui	Non	Non		Français	09:20:00.000+01		Oui	Oui	Oui	Oui	Oui	Oui	Oui	Oui	Oui	Oui	Oui	Oui	Oui	10:30:00.000+01	Non
2019-10-19T12:34:09.456+01	2019-10-21T10:00:52.854+01	2019-10-19	Kinshasa	biyela	saint_joseph_centre_de_santé	08KIN		Sur le site	CDV	Positif		03	08KIN03	49		Homme	Mariage ou union libre	Avec Emploi	Catholique	Secondaire	KIN	1 à 5	Bas	Femmes	Oui	Oui	Non			Français	11:45:00.000+01		Oui	Oui	Oui	Oui	Oui	Oui	Oui	Oui	Oui	Oui	Oui	Oui	Oui	12:10:00.000+01	Non
2019-10-21T10:28:56.341+01	2019-10-21T10:36:10.792+01	2019-10-21	Kinshasa	biyela	saint_joseph_centre_de_santé	08KIN		Sur le site	CDV	Positif		09	08KIN09	38		Homme	Mariage ou union libre	Avec Emploi	Protestant	Secondaire	KIN	6 à 10	Moyen	Femmes	Non	Non	Non			Français	11:30:00.000+01		Oui	Oui	Oui	Oui	Oui	Oui	Oui	Oui	Oui	Oui	Oui	Oui	Oui	10:51:00.000+01	Non
2019-10-21T10:36:23.508+01	2019-10-21T10:43:04.229+01	2019-10-21	Kinshasa	biyela	saint_joseph_centre_de_santé	08KIN		Sur le site	CDV	Négatif	Oui	10	08KIN10	26		Homme	Célibataire	Sans Emploi	Catholique	Supérieure ou universitaire	KIN	1 à 5	Bas	Femmes	Oui	Oui	Non			Français	12:05:00.000+01		Oui	Oui	Oui	Oui	Oui	Oui	Oui	Oui	Oui	Oui	Oui	Oui	Oui	12:23:00.000+01	Non
2019-10-21T10:44:44.035+01	2019-10-21T11:04:01.597+01	2019-10-21	Kinshasa	biyela	saint_joseph_centre_de_santé	08KIN		Sur le site	DCIP	Positif		11	08KIN11	49		Homme	Mariage ou union libre	Avec Emploi	Protestant	Secondaire	KIN	1 à 5	Bas	Femmes	Oui	Oui	Non			Français	09:31:00.000+01		Oui	Oui	Oui	Oui	Oui	Oui	Oui	Oui	Oui	Oui	Oui	Oui	Oui	09:51:00.000+01	Non
2019-10-21T11:04:19.480+01	2019-10-21T11:12:03.603+01	2019-10-21	Kinshasa	biyela	saint_joseph_centre_de_santé	08KIN		Sur le site	DCIP	Négatif	Oui	12	08KIN12	36		Homme	Mariage ou union libre	Avec Emploi	Catholique	Secondaire	KIN	1 à 5	Bas	Femmes	Oui	Oui	Non			Français	13:22:00.000+01		Oui	Oui	Oui	Oui	Oui	Oui	Oui	Oui	Oui	Oui	Oui	Oui	Oui	13:41:00.000+01	Non
2019-10-21T11:12:13.113+01	2019-10-21T11:19:51.783+01	2019-10-21	Kinshasa	biyela	saint_joseph_centre_de_santé	08KIN		Sur le site	CDV	Positif		13	08KIN13	49		Homme	Mariage ou union libre	Avec Emploi	Islam	Secondaire	KIN	6 à 10	Moyen	Femmes	Oui	Oui	Non			Français	08:35:00.000+01		Oui	Oui	Oui	Oui	Oui	Oui	Oui	Oui	Oui	Oui	Oui	Oui	Oui	08:45:00.000+01	Non
2019-10-21T11:20:22.591+01	2019-10-21T11:30:11.467+01	2019-10-21	Kinshasa	biyela	saint_joseph_centre_de_santé	08KIN		Sur le site	CDV	Négatif	Oui	14	08KIN14	43		Femme	Mariage ou union libre	Sans Emploi	Catholique	Primaire	KIN	1 à 5	Bas	Hommes	Oui	Oui	Non	Non		Lingala	08:24:00.000+01		Oui	Oui	Oui	Non	Oui	Oui	Oui	Oui	Oui	Oui	Oui	Oui	Oui	08:35:00.000+01	Non
2019-10-21T11:30:20.596+01	2019-10-21T11:37:45.110+01	2019-10-21	Kinshasa	biyela	saint_joseph_centre_de_santé	08KIN		Sur le site	CDV	Positif		15	08KIN15	28		Femme	Divorcé (e ) ou séparé( e )	Sans Emploi	Catholique	Primaire	KIN	1 à 5	Bas	Hommes	Oui	Oui	Non	Non		Lingala	13:15:00.000+01		Oui	Oui	Non	Oui	Non	Oui	Non	Non	Oui	Non		Oui	Oui	13:27:00.000+01	Oui		Oui
2019-10-21T11:37:54.328+01	2019-10-21T11:44:09.109+01	2019-10-21	Kinshasa	biyela	saint_joseph_centre_de_santé	08KIN		Sur le site	CDV	Négatif	Oui	16	08KIN16	40		Femme	Mariage ou union libre	Sans Emploi	Catholique	Supérieure ou universitaire	KIN	1 à 5	Bas	Hommes	Oui	Oui	Non	Non		Français	14:08:00.000+01		Oui	Oui	Oui	Oui	Oui	Oui	Oui	Oui	Oui	Oui	Oui	Oui	Oui	14:29:00.000+01	Non
2019-10-21T11:44:25.894+01	2019-10-21T11:51:39.277+01	2019-10-21	Kinshasa	biyela	saint_joseph_centre_de_santé	08KIN		Sur le site	CDV	Positif		17	08KIN17	23		Femme	Célibataire	Sans Emploi	Catholique	Secondaire	KIN	superieur ou egale à 10	Elevé		Oui	Oui	Non	Non		Français	08:15:00.000+01		Oui	Oui	Oui	Oui	Oui	Oui	Oui	Oui	Oui	Oui	Oui	Oui	Oui	08:28:00.000+01	Non
2019-10-21T11:51:53.555+01	2019-10-21T12:01:29.325+01	2019-10-21	Kinshasa	biyela	saint_joseph_centre_de_santé	08KIN		Sur le site	DCIP	Négatif	Oui	18	08KIN18	38		Femme	Divorcé (e ) ou séparé( e )	Avec Emploi	Protestant	Secondaire	KIN	1 à 5	Bas	Les deux	Oui	Oui	Non	Non		Français	14:20:00.000+01		Oui	Oui	Oui	Oui	Oui	Oui	Oui	Oui	Oui	Oui	Oui	Oui	Oui	14:37:00.000+01	Non
2019-10-23T12:20:36.531+01	2019-10-23T12:36:15.231+01	2019-10-23	Kinshasa	biyela	saint_joseph_centre_de_santé	08KIN		Sur le site	CDV	Positif		19	08KIN19	49		Femme	Mariage ou union libre	Sans Emploi	Catholique	Primaire	KIN	1 à 5	Bas	Hommes	Oui	Oui	Non	Non		Lingala	09:22:00.000+01		Oui	Oui	Oui	Oui	Oui	Oui	Oui	Oui	Oui	Oui	Oui	Oui	Oui	09:45:00.000+01	Non
2019-10-23T12:36:44.555+01	2019-10-23T12:49:03.596+01	2019-10-23	Kinshasa	biyela	saint_joseph_centre_de_santé	08KIN		Sur le site	CDV	Négatif	Oui	20	08KIN20	23		Femme	Célibataire	Elève/Etudiant	Protestant	Supérieure ou universitaire	KIN	superieur ou egale à 10	Elevé		Oui	Oui	Non	Non		Français	12:39:00.000+01		Oui	Oui	Oui	Oui	Oui	Oui	Oui	Oui	Oui	Oui	Oui	Oui	Oui	12:50:00.000+01	Non
2019-10-23T12:49:16.592+01	2019-10-23T13:08:31.310+01	2019-10-23	Kinshasa	biyela	saint_joseph_centre_de_santé	08KIN		Sur le site	CDV	Positif		21	08KIN21	35		Femme	Divorcé (e ) ou séparé( e )	Avec Emploi	Catholique	Secondaire	KIN	1 à 5	Bas	Femmes	Oui	Oui	Oui	Non		Français	09:53:00.000+01		Oui	Oui	Oui	Oui	Oui	Oui	Oui	Oui	Oui	Oui	Oui	Oui	Oui	10:20:00.000+01	Non
2019-10-23T13:08:41.862+01	2019-10-23T13:17:50.570+01	2019-10-23	Kinshasa	biyela	saint_joseph_centre_de_santé	08KIN		Sur le site	CDV	Négatif	Oui	22	08KIN22	22		Homme	Célibataire	Elève/Etudiant	Islam	Supérieure ou universitaire	KIN	6 à 10	Moyen		Oui	Oui	Non			Français	14:23:00.000+01		Oui	Oui	Oui	Oui	Oui	Oui	Oui	Oui	Oui	Oui	Oui	Oui	Oui	14:42:00.000+01	Non
2019-10-25T12:50:02.290+01	2019-10-25T13:01:03.525+01	2019-10-25	Kinshasa	biyela	saint_joseph_centre_de_santé	08KIN		Sur le site	CDV	Positif		23	08KIN23	45		Homme	Mariage ou union libre	Avec Emploi	Catholique	Secondaire	KIN	1 à 5	Bas	Hommes	Oui	Oui	Non			Français	10:05:00.000+01		Oui	Oui	Oui	Oui	Oui	Oui	Oui	Oui	Oui	Oui	Oui	Oui	Oui	10:15:00.000+01	Non
2019-10-25T13:01:11.243+01	2019-10-25T13:25:55.505+01	2019-10-25	Kinshasa	biyela	saint_joseph_centre_de_santé	08KIN		Sur le site	CDV	Négatif	Oui	24	08KIN24	41		Femme	Divorcé (e ) ou séparé( e )	Avec Emploi	Catholique	Secondaire	KIN	superieur ou egale à 10	Elevé		Oui	Oui	Non	Non		Français	14:19:00.000+01		Oui	Oui	Oui	Oui	Oui	Oui	Oui	Oui	Oui	Oui	Oui	Oui	Oui	14:29:00.000+01	Non
2019-10-25T13:26:04.660+01	2019-11-06T16:07:05.211+01	2019-10-25	Kinshasa	biyela	saint_joseph_centre_de_santé	08KIN		Sur le site	CDV	Positif		25	08KIN25	35		Femme	Mariage ou union libre	Avec Emploi	Catholique	Primaire	KIN	1 à 5	Bas		Non	Non	Non	Non		Français	09:28:00.000+01		Oui	Oui	Oui	Oui	Oui	Oui	Oui	Oui	Oui	Oui	Oui	Oui	Oui	09:39:00.000+01	Non
2019-10-25T13:37:09.487+01	2019-10-25T13:46:17.956+01	2019-10-25	Kinshasa	biyela	saint_joseph_centre_de_santé	08KIN		Sur le site	CDV	Négatif	Oui	26	08KIN26	23		Femme	Célibataire	Elève/Etudiant	Catholique	Supérieure ou universitaire	KIN	superieur ou egale à 10	Elevé		Oui	Oui	Oui	Non		Français	13:10:00.000+01		Oui	Oui	Oui	Oui	Oui	Oui	Oui	Oui	Oui	Oui	Oui	Oui	Oui	13:22:00.000+01	Non
2019-10-25T13:46:32.870+01	2019-10-25T14:00:15.495+01	2019-10-25	Kinshasa	biyela	saint_joseph_centre_de_santé	08KIN		Sur le site	CDV	Positif		27	08KIN27	45		Homme	Mariage ou union libre	Avec Emploi	Catholique	Secondaire	KIN	1 à 5	Bas	Femmes	Oui	Oui	Non			Français	08:40:00.000+01		Oui	Oui	Oui	Oui	Oui	Oui	Oui	Oui	Oui	Oui	Oui	Oui	Oui	08:50:00.000+01	Non
2019-10-25T14:00:26.319+01	2019-10-25T14:10:50.403+01	2019-10-25	Kinshasa	biyela	saint_joseph_centre_de_santé	08KIN		Sur le site	CDV	Négatif	Oui	28	08KIN28	22		Femme	Célibataire	Elève/Etudiant	Catholique	Supérieure ou universitaire	KIN	superieur ou egale à 10	Elevé	Hommes	Oui	Oui	Non	Non		Français	10:05:00.000+01		Oui	Oui	Oui	Oui	Oui	Oui	Oui	Oui	Oui	Oui	Oui	Oui	Oui	10:15:00.000+01	Non
2019-10-25T14:11:58.985+01	2019-10-25T14:20:56.648+01	2019-10-25	Kinshasa	biyela	saint_joseph_centre_de_santé	08KIN		Sur le site	CDV	Positif		29	08KIN29	22		Homme	Célibataire	Avec Emploi	Protestant	Secondaire	KIN	6 à 10	Moyen	Femmes	Oui	Oui	Non			Lingala	12:05:00.000+01		Oui	Oui	Oui	Oui	Oui	Oui	Oui	Oui	Oui	Oui	Oui	Oui	Oui	12:15:00.000+01	Non
2019-10-25T14:21:10.422+01	2019-10-25T14:28:29.282+01	2019-10-25	Kinshasa	biyela	saint_joseph_centre_de_santé	08KIN		Sur le site	CDV	Négatif	Oui	30	08KIN30	26		Homme	Célibataire	Sans Emploi	Catholique	Secondaire	KIN	6 à 10	Moyen		Oui	Oui	Non			Français	09:22:00.000+01		Oui	Oui	Oui	Oui	Oui	Oui	Oui	Oui	Oui	Oui	Oui	Oui	Oui	09:32:00.000+01	Non
2019-10-25T14:29:11.914+01	2019-10-25T14:38:23.569+01	2019-10-25	Kinshasa	biyela	saint_joseph_centre_de_santé	08KIN		Sur le site	CDV	Positif		31	08KIN31	40		Femme	Divorcé (e ) ou séparé( e )	Sans Emploi	Protestant	Primaire	KIN	1 à 5	Bas	Hommes	Oui	Oui	Non	Non		Lingala	09:30:00.000+01		Oui	Oui	Oui	Oui	Oui	Oui	Oui	Oui	Oui	Oui	Oui	Oui	Oui	09:41:00.000+01	Non
2019-10-25T14:38:33.728+01	2019-10-25T14:48:26.652+01	2019-10-25	Kinshasa	biyela	saint_joseph_centre_de_santé	08KIN		Sur le site	CDV	Négatif	Oui	32	08KIN32	38		Homme	Mariage ou union libre	Avec Emploi	Islam	Secondaire	KIN	1 à 5	Bas		Oui	Oui	Non			Français	12:41:00.000+01		Oui	Oui	Oui	Oui	Oui	Oui	Oui	Oui	Oui	Oui	Oui	Oui	Oui	12:52:00.000+01	Non
2019-10-26T15:03:43.505+01	2019-10-26T15:12:27.607+01	2019-10-26	Kinshasa	biyela	saint_joseph_centre_de_santé	08KIN		Sur le site	CDV	Positif		33	08KIN33	45		Homme	Divorcé (e ) ou séparé( e )	Sans Emploi	Protestant	Primaire	KIN	1 à 5	Bas	Femmes	Oui	Oui	Non			Lingala	13:00:00.000+01		Oui	Oui	Oui	Oui	Oui	Oui	Oui	Oui	Oui	Oui	Oui	Oui	Oui	13:10:00.000+01	Non
2019-10-28T11:03:27.056+01	2019-10-28T11:13:34.234+01	2019-10-28	Kinshasa	biyela	saint_joseph_centre_de_santé	08KIN		Sur le site	CDV	Négatif	Oui	34	08KIN34	33		Femme	Mariage ou union libre	Sans Emploi	Catholique	Secondaire	KIN	1 à 5	Bas	Hommes	Oui	Oui	Non	Non		Français	09:05:00.000+01		Oui	Oui	Oui	Oui	Oui	Oui	Oui	Oui	Oui	Oui	Oui	Oui	Oui	09:15:00.000+01	Non
2019-11-02T12:11:02.788+01	2019-11-02T12:31:49.927+01	2019-11-02	Kinshasa	biyela	saint_joseph_centre_de_santé	08KIN		Sur le site	CDV	Positif		35	08KIN35	42		Femme	Mariage ou union libre	Avec Emploi	Protestant	Secondaire	KIN	1 à 5	Bas	Hommes	Oui	Oui	Non	Oui		Français	08:15:00.000+01		Oui	Oui	Oui	Oui	Oui	Oui	Oui	Oui	Oui	Oui	Oui	Oui	Oui	08:25:00.000+01	Non
2019-11-02T12:36:54.910+01	2019-11-02T12:46:51.210+01	2019-11-02	Kinshasa	biyela	saint_joseph_centre_de_santé	08KIN		Sur le site	CDV	Négatif	Oui	36	08KIN36	46		Homme	Mariage ou union libre	Sans Emploi	Catholique	Secondaire	KIN	6 à 10	Moyen	Femmes	Oui	Oui	Non			Français	09:00:00.000+01		Oui	Oui	Oui	Oui	Oui	Oui	Oui	Oui	Oui	Oui	Oui	Oui	Oui	09:11:00.000+01	Non
2019-11-02T12:47:06.895+01	2019-11-02T13:01:11.510+01	2019-11-02	Kinshasa	biyela	saint_joseph_centre_de_santé	08KIN		Sur le site	CDV	Positif		37	08KIN37	36		Femme	Divorcé (e ) ou séparé( e )	Sans Emploi	Protestant	Primaire	KIN	superieur ou egale à 10	Elevé	Hommes	Oui	Oui	Non	Non		Lingala	13:50:00.000+01		Oui	Oui	Oui	Oui	Oui	Oui	Oui	Oui	Oui	Oui	Oui	Oui	Oui	14:00:00.000+01	Non
2019-11-02T13:01:20.756+01	2019-11-02T13:08:51.122+01	2019-11-02	Kinshasa	biyela	saint_joseph_centre_de_santé	08KIN		Sur le site	CDV	Négatif	Oui	38	08KIN38	29		Homme	Célibataire	Elève/Etudiant	Catholique	Supérieure ou universitaire	KIN	6 à 10	Moyen	Femmes	Oui	Oui	Non			Français	16:05:00.000+01		Oui	Oui	Oui	Oui	Oui	Oui	Oui	Oui	Oui	Oui	Oui	Oui	Oui	15:14:00.000+01	Non
2019-11-06T08:56:43.740+01:00	2019-11-06T09:10:41.399+01:00	2019-11-06	Kinshasa	mont_ngafula_2	pediatries_de_kimbondo_hôpital	06KIN		Communuaté		Positif		31	06KIN31	37		Femme	Célibataire	Sans Emploi	Protestant	Secondaire	KIN	1 à 5	Bas	Hommes	Non	Non	Non	Non		Français	08:10:00.000+01:00		Non	Non	Non	Oui	Oui	Oui	Oui	Oui	Oui	Non	Oui	Oui	Non	08:24:00.000+01:00	Oui		Oui
2019-11-06T09:14:26.277+01:00	2019-11-06T09:37:20.008+01:00	2019-11-06	Kinshasa	mont_ngafula_2	pediatries_de_kimbondo_hôpital	06KIN		Communuaté		Négatif	Oui	32	06KIN32	31		Homme	Célibataire	Avec Emploi	Catholique	Supérieure ou universitaire	KIN	6 à 10	Moyen		Non	Non	Non			Français	08:50:00.000+01:00		Oui	Oui	Oui	Oui	Oui	Oui	Oui	Oui	Oui	Oui	Oui	Oui	Oui	09:16:00.000+01:00	Non
2019-11-06T14:32:26.280+01:00	2019-11-06T14:44:37.305+01:00	2019-11-06	Kinshasa	mont_ngafula_2	pediatries_de_kimbondo_hôpital	06KIN		Sur le site	DCIP	Positif		33	06KIN33	33		Femme	Mariage ou union libre	Avec Emploi	Catholique	Secondaire	KIN	1 à 5	Bas	Hommes	Non	Non	Non	Non		Français	14:00:00.000+01:00		Non	Oui	Oui	Oui	Oui	Oui	Oui	Oui	Oui	Oui	Oui	Oui	Oui	14:20:00.000+01:00	Oui		Oui
2019-11-08T12:42:57.179+01:00	2019-11-08T12:55:28.450+01:00	2019-11-08	Kinshasa	mont_ngafula_2	pediatries_de_kimbondo_hôpital	06KIN		Sur le site	DCIP	Négatif	Oui	34	06KIN34	32		Homme	Célibataire	Elève/Etudiant	Catholique	Supérieure ou universitaire	KIN	6 à 10	Moyen		Non	Non	Non			Français	10:07:00.000+01:00		Oui	Oui	Oui	Oui	Oui	Oui	Oui	Oui	Oui	Oui	Oui	Oui	Oui	10:29:00.000+01:00	Oui		Oui
2019-11-08T12:56:45.245+01:00	2019-11-08T13:11:08.426+01:00	2019-11-08	Kinshasa	mont_ngafula_2	pediatries_de_kimbondo_hôpital	06KIN		Sur le site	DCIP	Positif		35	06KIN35	40		Femme	Mariage ou union libre	Sans Emploi	Catholique	Primaire	KIN	1 à 5	Bas	Hommes	Non	Non	Non	Non		Français	10:57:00.000+01:00		Non	Non	Non	Oui	Oui	Oui	Oui	Oui	Oui	Oui	Oui	Oui	Non	11:18:00.000+01:00	Oui		Oui
2019-11-08T13:11:33.863+01:00	2019-11-08T13:20:42.395+01:00	2019-11-08	Kinshasa	mont_ngafula_2	pediatries_de_kimbondo_hôpital	06KIN		Sur le site	CDV	Négatif	Oui	36	06KIN36	23		Homme	Célibataire	Elève/Etudiant	Catholique	Supérieure ou universitaire	KIN	superieur ou egale à 10	Elevé		Non	Non	Non			Français	12:14:00.000+01:00		Oui	Oui	Oui	Oui	Oui	Oui	Oui	Oui	Oui	Oui	Oui	Oui	Oui	12:35:00.000+01:00	Non
2019-11-08T14:19:02.945+01:00	2019-11-08T14:29:58.932+01:00	2019-11-08	Kinshasa	mont_ngafula_2	pediatries_de_kimbondo_hôpital	06KIN		Sur le site	DCIP	Positif		37	06KIN37	35		Femme	Mariage ou union libre	Sans Emploi	Protestant	Secondaire	KIN	1 à 5	Bas	Hommes	Non	Non	Non	Non		Français	13:40:00.000+01:00		Oui	Oui	Oui	Oui	Non	Non	Oui	Oui	Non	Non		Oui	Oui	14:03:00.000+01:00	Oui
2019-11-08T14:38:09.831+01:00	2019-11-08T14:52:15.389+01:00	2019-11-08	Kinshasa	mont_ngafula_2	pediatries_de_kimbondo_hôpital	06KIN		Sur le site	CDV	Négatif	Oui	38	06KIN38	30		Homme	Mariage ou union libre	Avec Emploi	Autres		KIN	1 à 5	Bas	Femmes	Non	Non	Non		Groupe reveil	Français	14:30:00.000+01:00		Oui	Oui	Oui	Oui	Oui	Oui	Oui	Oui	Oui	Oui	Oui	Oui	Oui	14:51:00.000+01:00	Non
2019-10-10T12:33:15.890+01	2019-11-07T14:50:57.809+01	2019-10-10	Kinshasa	kalamu_1	ist_matonge_centre_de_santé	01KIN		Sur le site	Relais communautaire	Positif		01	01KIN01	28		Femme	Célibataire	Sans Emploi	Catholique	Secondaire	KIN	superieur ou egale à 10	Elevé	Hommes	Oui	Oui	Non	Non		Lingala	13:00:00.000+01		Oui	Oui	Oui	Oui	Oui	Oui	Non	Oui	Oui	Oui	Oui	Oui	Oui	13:10:00.000+01	Oui		Oui
2019-10-10T13:56:31.137+01	2019-11-07T15:00:50.261+01	2019-10-10	Kinshasa	kalamu_1	ist_matonge_centre_de_santé	01KIN		Sur le site	DCIP	Négatif	Oui	02	01KIN02	34		Femme	Divorcé (e ) ou séparé( e )	Sans Emploi	Catholique	Primaire	KIN	superieur ou egale à 10	Elevé	Les deux	Non	Non	Non	Non		Lingala	13:55:00.000+01		Non	Oui	Oui	Oui	Non	Non	Non	Oui	Non	Oui	Oui	Oui	Oui	14:05:00.000+01	Oui		Oui
2019-10-10T21:21:28.079+01	2019-11-07T15:03:37.692+01	2019-10-10	Kinshasa	kalamu_1	ist_matonge_centre_de_santé	01KIN		Sur le site	DCIP	Positif		03	01KIN03	22		Femme	Mariage ou union libre	Sans Emploi	Protestant		KIN	superieur ou egale à 10	Elevé	Hommes	Non	Non	Non	Non		Lingala	14:34:00.000+01		Non	Oui	Oui	Oui	Oui	Oui	Oui	Oui	Oui	Oui	Oui	Oui	Non	14:44:00.000+01	Oui		Oui
2019-10-16T20:53:38.650+01	2019-11-07T15:14:12.810+01	2019-10-16	Kinshasa	kalamu_1	ist_matonge_centre_de_santé	01KIN		Sur le site	DCIP	Négatif	Oui	04	01KIN04	26		Femme	Célibataire	Sans Emploi	Autres	Secondaire	KIN	superieur ou egale à 10	Elevé		Non	Non	Non	Non	Ack	Lingala	11:05:00.000+01		Non	Oui	Oui	Non	Oui	Oui	Non	Oui	Oui	Oui	Oui	Oui	Non	11:15:00.000+01	Oui		Oui
2019-10-16T21:15:15.357+01	2019-11-07T15:22:50.287+01	2019-10-16	Kinshasa	kalamu_1	ist_matonge_centre_de_santé	01KIN		Sur le site	CDV	Positif		05	01KIN05	40		Femme	Mariage ou union libre	Sans Emploi	Catholique	Secondaire	KIN	1 à 5	Bas	Hommes	Non	Non	Non	Non		Français	15:44:00.000+01		Oui	Oui	Oui	Oui	Non	Oui	Non	Oui	Oui	Oui	Oui	Oui	Non	15:54:00.000+01	Oui
2019-10-16T21:31:31.504+01	2019-11-07T15:30:12.968+01	2019-10-16	Kinshasa	kalamu_1	ist_matonge_centre_de_santé	01KIN		Sur le site	DCIP	Négatif	Oui	06	01KIN06	31		Transgenre	Célibataire	Sans Emploi	Catholique	Primaire	KIN	6 à 10	Moyen	Les deux	Non	Non	Non			Lingala	11:29:00.000+01		Non	Oui	Oui	Oui	Non	Non	Non	Oui	Oui	Oui	Oui	Oui	Non	11:39:00.000+01	Oui		Oui
2019-10-16T21:49:26.620+01	2019-11-08T19:51:16.494+01	2019-10-16	Kinshasa	kalamu_1	ist_matonge_centre_de_santé	01KIN		Sur le site	DCIP	Positif		07	01KIN07	32		Homme	Célibataire	Sans Emploi	Catholique	Primaire	KIN	1 à 5	Bas	Femmes	Non	Non	Non			Lingala	11:40:00.000+01		Non	Oui	Oui	Oui	Oui	Oui	Non	Oui	Oui	Non	Oui	Oui	Non	12:00:00.000+01	Oui
2019-10-19T14:43:13.016+01	2019-11-08T19:59:14.753+01	2019-10-19	Kinshasa	kalamu_1	ist_matonge_centre_de_santé	01KIN		Sur le site	DCIP	Négatif	Oui	08	01KIN08	26		Femme	Célibataire	Sans Emploi	Protestant	Secondaire	KIN	6 à 10	Moyen	Hommes	Non	Non	Non	Non		Lingala	12:30:00.000+01		Oui	Oui	Oui	Oui	Non	Oui	Non	Oui	Oui	Oui	Oui	Oui	Non	12:40:00.000+01	Oui
2019-10-20T19:37:34.591+01	2019-11-08T20:07:28.173+01	2019-10-20	Kinshasa	kalamu_1	ist_matonge_centre_de_santé	01KIN		Sur le site	CDV	Positif		09	01KIN09	33		Femme	Veuf(ve)	Sans Emploi	Protestant	Secondaire	KIN	1 à 5	Bas		Non	Non	Non	Non		Lingala	14:40:00.000+01		Oui	Oui	Oui	Oui	Oui	Oui	Non		Oui	Oui	Oui	Oui	Non	14:50:00.000+01	Oui
2019-10-20T19:54:54.553+01	2019-11-08T20:16:09.070+01	2019-10-20	Kinshasa	kalamu_1	ist_matonge_centre_de_santé	01KIN		Sur le site	DCIP	Négatif	Oui	10	01KIN10	39		Homme	Célibataire	Avec Emploi	Catholique	Supérieure ou universitaire	KIN	1 à 5	Bas		Oui	Non	Non			Lingala	15:17:00.000+01		Oui	Oui	Oui	Oui	Oui	Oui	Non	Oui	Oui	Oui	Oui	Oui	Non	15:27:00.000+01	Oui
2019-10-24T20:59:45.997+01	2019-11-09T07:35:03.238+01	2019-10-24	Kinshasa	kalamu_1	ist_matonge_centre_de_santé	01KIN		Sur le site	DCIP	Positif		11	01KIN11	34		Femme	Célibataire	Sans Emploi	Catholique	Secondaire	KIN	6 à 10	Moyen	Hommes	Non	Non	Non	Non		Lingala	14:12:00.000+01		Oui	Oui	Oui	Oui	Non	Oui	Non	Oui	Oui	Oui	Oui	Oui	Non	14:22:00.000+01	Oui
2019-10-24T21:30:50.406+01	2019-11-09T07:42:11.121+01	2019-10-24	Kinshasa	kalamu_1	ist_matonge_centre_de_santé	01KIN		Sur le site	DCIP	Négatif	Oui	12	01KIN12	21		Femme	Célibataire	Sans Emploi	Catholique	Secondaire	KIN	superieur ou egale à 10	Elevé	Hommes	Non	Non	Non	Non		Lingala	12:23:00.000+01		Non	Oui	Oui	Oui	Non	Oui	Non	Oui	Oui	Oui	Oui	Oui	Non	12:33:00.000+01	Oui		Oui
2019-10-25T19:56:31.901+01	2019-11-09T07:48:38.141+01	2019-10-25	Kinshasa	kalamu_1	ist_matonge_centre_de_santé	01KIN		Sur le site	DCIP	Positif		13	01KIN13	25		Homme	Célibataire	Avec Emploi	Catholique	Secondaire	KIN	superieur ou egale à 10	Elevé	Les deux	Non	Non	Non			Lingala	11:54:00.000+01		Oui	Oui	Oui	Oui	Non	Non	Non	Oui	Oui	Oui	Oui	Oui	Non	12:06:00.000+01	Oui
2019-11-03T19:20:14.683+01	2019-11-09T08:02:09.686+01	2019-11-03	Kinshasa	kalamu_1	ist_matonge_centre_de_santé	01KIN		Sur le site	DCIP	Négatif	Oui	14	01KIN14	42		Femme	Célibataire	Avec Emploi	Catholique	Secondaire	KIN	superieur ou egale à 10	Elevé	Hommes	Non	Non	Non	Non		Lingala	10:24:00.000+01		Oui	Oui	Oui	Oui	Non	Non	Non	Oui	Oui	Oui	Oui	Oui	Non	10:34:00.000+01	Oui
2019-11-03T19:42:52.047+01	2019-11-09T08:13:23.868+01	2019-11-03	Kinshasa	kalamu_1	ist_matonge_centre_de_santé	01KIN		Sur le site	DCIP	Positif		15	01KIN15	39		Femme	Veuf(ve)	Sans Emploi	Catholique	Secondaire	KIN	superieur ou egale à 10	Elevé	Hommes	Non	Non	Non	Non		Lingala	11:39:00.000+01		Oui	Oui	Oui	Oui	Non	Non	Non	Oui	Oui	Oui	Oui	Oui	Non	11:59:00.000+01	Oui
2019-11-03T20:11:33.456+01	2019-11-09T08:22:11.441+01	2019-11-03	Kinshasa	kalamu_1	ist_matonge_centre_de_santé	01KIN		Sur le site	DCIP	Négatif	Oui	16	01KIN16	19		Femme	Célibataire	Sans Emploi	Autres	Primaire	KIN	superieur ou egale à 10	Elevé	Femmes	Non	Non	Non	Non	ACK	Lingala	14:15:00.000+01		Non	Oui	Oui	Oui	Non	Non	Non	Oui	Non	Oui	Oui	Oui	Non	14:25:00.000+01	Oui
2019-11-03T20:27:04.685+01	2019-11-09T08:33:51.494+01	2019-11-03	Kinshasa	kalamu_1	ist_matonge_centre_de_santé	01KIN		Sur le site	Autres	Positif		17	01KIN17	33		Femme	Célibataire	Sans Emploi	Protestant	Secondaire	KIN	superieur ou egale à 10	Elevé	Hommes	Oui	Non	Non	Non		Lingala	09:36:00.000+01		Oui	Oui	Oui	Oui	Non	Non	Non	Oui	Oui	Oui	Oui	Oui	Non	09:49:00.000+01	Oui
2019-11-03T20:49:49.158+01	2019-11-09T08:40:32.613+01	2019-11-03	Kinshasa	kalamu_1	ist_matonge_centre_de_santé	01KIN		Sur le site	DCIP	Négatif	Oui	18	01KIN18	25		Femme	Célibataire	Avec Emploi	Autres	Secondaire	KIN	superieur ou egale à 10	Elevé	Hommes	Non	Non	Non	Non	Bethel	Lingala	12:38:00.000+01		Oui	Non	Oui	Oui	Non	Oui	Non	Oui	Oui	Oui	Oui	Oui	Oui	12:48:00.000+01	Oui
2019-11-03T21:03:31.703+01	2019-11-09T08:49:47.386+01	2019-11-03	Kinshasa	kalamu_1	ist_matonge_centre_de_santé	01KIN		Sur le site	DCIP	Négatif	Oui	19	01KIN19	23		Transgenre	Célibataire	Sans Emploi	Catholique	Primaire	KIN	superieur ou egale à 10	Elevé	Les deux	Non	Non	Non			Lingala	14:06:00.000+01		Oui	Non	Oui	Oui	Non	Non	Non	Oui	Oui	Oui	Oui	Oui	Non	14:16:00.000+01	Oui
2019-11-03T21:43:52.899+01	2019-11-09T09:04:06.120+01	2019-11-03	Kinshasa	kalamu_1	ist_matonge_centre_de_santé	01KIN		Sur le site	DCIP	Négatif	Oui	20	01KIN20	22		Femme	Célibataire	Sans Emploi	Autres	Secondaire	KIN	superieur ou egale à 10	Elevé	Femmes	Non	Non	Non	Non	Église de reveil	Lingala	12:41:00.000+01		Oui	Oui	Oui	Oui	Non	Non	Non	Oui	Non	Oui	Oui	Oui	Non	12:51:00.000+01	Oui
2019-11-03T22:23:23.934+01	2019-11-09T11:52:16.009+01	2019-11-03	Kinshasa	kalamu_1	ist_matonge_centre_de_santé	01KIN		Sur le site	DCIP	Positif		21	01KIN21	37		Femme	Divorcé (e ) ou séparé( e )	Sans Emploi	Autres	Secondaire	KIN	superieur ou egale à 10	Elevé	Hommes	Non	Non	Non	Non	Église de reveil	Lingala	11:23:00.000+01		Oui	Oui	Oui	Oui	Non	Non	Non	Oui	Oui	Oui	Oui	Oui	Non	11:33:00.000+01	Oui		Oui
2019-11-03T22:38:54.642+01	2019-11-09T11:56:39.754+01	2019-11-03	Kinshasa	kalamu_1	ist_matonge_centre_de_santé	01KIN		Sur le site	DCIP	Négatif	Oui	22	01KIN22	34		Femme	Divorcé (e ) ou séparé( e )	Sans Emploi	Autres	Primaire	KIN	superieur ou egale à 10	Elevé	Hommes	Non	Non	Non	Non	Église de reveil	Lingala	09:40:00.000+01		Oui	Oui	Oui	Oui	Non	Oui	Non	Oui	Oui	Oui	Oui	Oui	Non	09:50:00.000+01	Oui
2019-11-05T21:03:39.592+01	2019-11-09T12:02:53.274+01	2019-11-05	Kinshasa	kalamu_1	ist_matonge_centre_de_santé	01KIN		Sur le site	DCIP	Positif		23	01KIN23	27		Femme	Célibataire	Sans Emploi	Autres	Primaire	KIN	superieur ou egale à 10	Elevé		Oui	Non	Non	Non	Églisedereveil	Lingala	11:13:00.000+01		Oui	Oui	Oui	Oui	Non	Non	Non	Oui	Oui	Oui	Oui	Oui	Non	11:23:00.000+01	Oui
2019-11-05T21:27:03.096+01	2019-11-09T12:06:23.826+01	2019-11-05	Kinshasa	kalamu_1	ist_matonge_centre_de_santé	01KIN		Sur le site	DCIP	Négatif	Oui	24	01KIN24	22		Femme	Célibataire	Sans Emploi	Catholique	Secondaire	KIN	superieur ou egale à 10	Elevé	Les deux	Oui	Non	Non	Non		Lingala	13:40:00.000+01		Oui	Oui	Oui	Oui	Non	Non	Non	Oui	Non	Oui	Oui	Oui	Non	13:50:00.000+01	Oui
2019-11-06T06:03:29.581+01	2019-11-09T12:09:50.212+01	2019-11-06	Kinshasa	kalamu_1	ist_matonge_centre_de_santé	01KIN		Sur le site	CDV	Positif		25	01KIN25	52		Homme	Divorcé (e ) ou séparé( e )	Avec Emploi	Autres	Supérieure ou universitaire	KIN	1 à 5	Bas	Femmes	Non	Non	Non		Église de reveil	Lingala	14:03:00.000+01		Oui	Oui	Oui	Oui	Non	Non	Non	Oui	Oui	Oui	Oui	Oui	Oui	14:13:00.000+01	Oui
2019-11-06T06:19:44.546+01	2019-11-10T14:36:28.472+01	2019-11-06	Kinshasa	kalamu_1	ist_matonge_centre_de_santé	01KIN		Sur le site	DCIP	Négatif	Oui	26	01KIN26	18		Femme	Célibataire	Sans Emploi	Catholique	Primaire	KIN	superieur ou egale à 10	Elevé	Femmes	Non	Non	Non	Non		Lingala	09:22:00.000+01		Oui	Non	Oui	Oui	Non	Non	Non	Oui	Non	Oui	Oui	Oui	Non	09:32:00.000+01	Oui
2019-11-06T06:40:32.798+01	2019-11-10T14:48:35.378+01	2019-11-06	Kinshasa	kalamu_1	ist_matonge_centre_de_santé	01KIN		Sur le site	DCIP	Positif		27	01KIN27	30		Femme	Mariage ou union libre	Sans Emploi	Catholique	Secondaire	KIN	1 à 5	Bas	Hommes	Non	Non	Non	Non		Lingala	08:50:00.000+01		Oui	Oui	Oui	Oui	Non	Non	Non	Oui	Oui	Oui		Oui	Non	09:50:00.000+01	Oui
2019-11-06T06:55:38.003+01	2019-11-10T14:59:32.367+01	2019-11-06	Kinshasa	kalamu_1	ist_matonge_centre_de_santé	01KIN		Sur le site	DCIP	Négatif	Oui	28	01KIN28	23		Femme	Célibataire	Sans Emploi	Autres	Primaire	KIN	superieur ou egale à 10	Elevé	Hommes	Non	Non	Non	Non	Église de reveil	Lingala	09:58:00.000+01		Oui	Oui	Oui		Non	Oui	Non	Oui	Oui	Oui	Oui		Non	10:08:00.000+01	Oui
2019-11-06T07:10:04.111+01	2019-11-10T15:40:10.455+01	2019-11-06	Kinshasa	kalamu_1	ist_matonge_centre_de_santé	01KIN		Sur le site	DCIP	Positif		29	01KIN29	42		Femme	Mariage ou union libre	Avec Emploi	Protestant	Supérieure ou universitaire	KIN	1 à 5	Bas	Hommes	Non	Non	Non	Non		Lingala	11:30:00.000+01		Oui	Oui	Oui	Oui	Non	Oui	Oui	Oui	Oui	Oui	Oui	Oui	Oui	11:40:00.000+01	Oui
2019-11-07T10:46:08.844+01	2019-11-10T15:56:47.895+01	2019-11-07	Kinshasa	kalamu_1	ist_matonge_centre_de_santé	01KIN		Sur le site	DCIP	Négatif	Oui	30	01KIN30	29		Femme	Célibataire	Sans Emploi	Autres	Primaire	KIN	superieur ou egale à 10	Elevé	Hommes	Oui	Non	Non	Non	Église de reveil	Lingala	10:50:00.000+01		Oui	Oui	Oui	Oui	Non	Non	Non	Oui	Oui	Oui	Oui	Oui	Non	11:00:00.000+01	Oui
2019-11-07T20:51:12.648+01	2019-11-10T16:06:26.143+01	2019-11-07	Kinshasa	kalamu_1	ist_matonge_centre_de_santé	01KIN		Sur le site	Autres	Positif		31	01KIN31	29		Femme	Divorcé (e ) ou séparé( e )	Sans Emploi	Catholique	Primaire	KIN	superieur ou egale à 10	Elevé	Hommes	Non	Non	Non	Non		Lingala	13:10:00.000+01		Oui	Oui	Oui	Oui	Non	Non	Oui	Oui	Oui	Oui		Oui	Non	13:20:00.000+01	Oui
2019-11-07T21:21:31.102+01	2019-11-10T16:11:42.175+01	2019-11-07	Kinshasa	kalamu_1	ist_matonge_centre_de_santé	01KIN		Sur le site	DCIP	Négatif	Oui	32	01KIN32	22		Femme	Célibataire	Sans Emploi	Catholique	Primaire	KIN	superieur ou egale à 10	Elevé	Hommes	Non	Non	Non	Non		Lingala	11:24:00.000+01		Oui	Oui	Oui		Non	Oui	Oui	Oui	Oui	Oui	Oui	Oui	Non	11:34:00.000+01	Oui		Oui
2019-11-07T21:42:43.379+01	2019-11-10T16:22:13.007+01	2019-11-07	Kinshasa	kalamu_1	ist_matonge_centre_de_santé	01KIN		Sur le site	Autres	Positif		33	01KIN33	36		Femme	Mariage ou union libre	Sans Emploi		Secondaire	KIN	1 à 5	Bas	Hommes	Non	Non	Non	Non		Lingala	10:08:00.000+01		Oui	Oui	Oui	Oui	Non	Oui	Non	Oui	Oui	Oui	Non	Oui	Non	10:18:00.000+01	Oui
2019-11-08T09:53:30.837+01	2019-11-10T16:33:03.033+01	2019-11-08	Kinshasa	kalamu_1	ist_matonge_centre_de_santé	01KIN		Sur le site	DCIP	Négatif	Oui	34	01KIN34	19		Homme	Célibataire	Sans Emploi	Protestant	Primaire	KIN	superieur ou egale à 10	Elevé	Hommes	Oui	Non	Non			Lingala	09:40:00.000+01		Oui	Oui	Oui	Oui	Non	Non	Non	Oui	Oui	Oui	Oui	Oui	Non	09:50:00.000+01	Oui
2019-11-08T10:04:54.821+01	2019-11-10T20:38:52.732+01	2019-11-08	Kinshasa	kalamu_1	ist_matonge_centre_de_santé	01KIN		Sur le site	Autres	Positif		35	01KIN35	35		Femme	Divorcé (e ) ou séparé( e )	Sans Emploi	Autres	Secondaire	KIN	superieur ou egale à 10	Elevé	Hommes	Non	Non	Non	Non	Église de reveil	Lingala	12:03:00.000+01		Oui	Oui	Oui	Oui	Non	Oui	Oui		Oui	Oui	Oui	Oui	Non	12:13:00.000+01	Oui		Oui
2019-11-08T11:00:12.720+01	2019-11-10T20:54:40.985+01	2019-11-08	Kinshasa	kalamu_1	ist_matonge_centre_de_santé	01KIN		Sur le site	DCIP	Négatif	Oui	36	01KIN36	22		Femme	Célibataire	Sans Emploi	Autres	Secondaire	KIN	superieur ou egale à 10	Elevé		Non	Non	Non	Non	Église de reveil	Lingala	14:02:00.000+01		Oui	Oui	Oui	Oui	Non	Oui	Non	Oui	Oui	Oui	Oui	Oui	Oui	14:12:00.000+01	Oui
2019-11-08T11:31:33.202+01	2019-11-10T20:57:47.180+01	2019-11-08	Kinshasa	kalamu_1	ist_matonge_centre_de_santé	01KIN		Communuaté		Positif		37	01KIN37	44		Femme	Divorcé (e ) ou séparé( e )	Sans Emploi	Protestant	Primaire	KIN	superieur ou egale à 10	Elevé	Hommes	Oui	Non	Non	Non		Lingala	12:40:00.000+01		Oui	Oui	Oui	Oui	Non	Non	Non	Oui	Oui	Oui	Oui	Non	Non	12:50:00.000+01	Oui
2019-11-08T15:18:42.456+01	2019-11-10T21:14:43.458+01	2019-11-08	Kinshasa	kalamu_1	ist_matonge_centre_de_santé	01KIN		Sur le site	DCIP	Négatif	Oui	38	01KIN38	22		Homme	Célibataire	Sans Emploi	Catholique	Secondaire	KIN	superieur ou egale à 10	Elevé	Hommes	Non	Non	Non			Lingala	12:20:00.000+01		Oui	Oui	Oui	Oui	Non	Oui	Non	Oui	Oui	Oui	Oui	Oui	Oui	12:30:00.000+01	Oui		Oui
2019-11-08T12:06:08.861+01	2019-11-08T12:13:05.913+01	2019-11-08	Kinshasa	ndjili	bomoi_centre_de_santé	03KIN		Sur le site	DCIP	Négatif	Oui	39	03KIN39	47		Homme	Mariage ou union libre	Sans Emploi	Protestant	Secondaire	KIN	1 à 5	Bas	Femmes	Non	Non	Non			Lingala	08:28:00.000+01		Oui	Oui	Oui	Oui	Oui	Oui	Oui	Oui	Oui	Oui	Oui	Oui	Oui	08:30:00.000+01	Oui
2019-11-08T14:44:05.902+01	2019-11-08T14:51:24.104+01	2019-11-08	Kinshasa	ndjili	bomoi_centre_de_santé	03KIN		Sur le site	DCIP	Négatif	Oui	40	03KIN40	23		Homme	Célibataire	Sans Emploi	Autres	Secondaire	KIN	1 à 5	Bas	Femmes	Oui	Non	Non		Réveil	Lingala	10:44:00.000+01		Oui	Oui	Oui	Oui	Oui	Oui	Oui	Oui	Oui	Oui	Oui	Oui	Oui	09:47:00.000+01	Oui
[truncated: 129 more columns]
